# Supplementary material for: DNA methylation-driven EMT is a common mechanism of resistance to various therapeutic agents in cancer
Source: Clin Epigenetics. 2020 Feb 14;12:27. doi: 10.1186/s13148-020-0821-z (PMC7023776; doi:10.1186/s13148-020-0821-z)
Supplement: Supplementary file 2 — Additional file 2. ‘Raw patient DNA methylation data of EMT marker genes promoter regions’, is provided as a comma separated. It is the result of our novel liquid biopsy approach (see Methods section) and contains from all subjects included in this study the raw DNA methylation data of EMT marker genes promoter regions. [file 13148_2020_821_MOESM2_ESM.csv]

chr,"pos1a","pos1b","meth.perc","n.meth","n.unmeth","chr.probe.marker","pos1.EMT.promoter","pos2.EMT.promoter","direction","GeneID","EnsemblID","Status","Patient","Group"
1,"chr1",103573571,103573571,0,0,7,"chr1",103573552,103576052,"-","COL11A1","ENSG00000060718","Mes","Patient1_A","HCC"
2,"chr1",103573571,103573571,0,0,2,"chr1",103573552,103576052,"-","COL11A1","ENSG00000060718","Mes","Patient1_A","HCC"
3,"chr1",103573572,103573572,0,0,4,"chr1",103573552,103576052,"-","COL11A1","ENSG00000060718","Mes","Patient1_A","HCC"
4,"chr1",103573572,103573572,0,0,2,"chr1",103573552,103576052,"-","COL11A1","ENSG00000060718","Mes","Patient1_A","HCC"
5,"chr1",103573588,103573588,0,0,18,"chr1",103573552,103576052,"-","COL11A1","ENSG00000060718","Mes","Patient1_A","HCC"
6,"chr1",103573588,103573588,0,0,2,"chr1",103573552,103576052,"-","COL11A1","ENSG00000060718","Mes","Patient1_A","HCC"
7,"chr1",103573589,103573589,16.6666666666667,1,5,"chr1",103573552,103576052,"-","COL11A1","ENSG00000060718","Mes","Patient1_A","HCC"
8,"chr1",103573589,103573589,0,0,11,"chr1",103573552,103576052,"-","COL11A1","ENSG00000060718","Mes","Patient1_A","HCC"
9,"chr1",103573591,103573591,0,0,1,"chr1",103573552,103576052,"-","COL11A1","ENSG00000060718","Mes","Patient1_A","HCC"
10,"chr1",103573591,103573591,0,0,19,"chr1",103573552,103576052,"-","COL11A1","ENSG00000060718","Mes","Patient1_A","HCC"
11,"chr1",103573592,103573592,0,0,14,"chr1",103573552,103576052,"-","COL11A1","ENSG00000060718","Mes","Patient1_A","HCC"
12,"chr1",103573592,103573592,0,0,6,"chr1",103573552,103576052,"-","COL11A1","ENSG00000060718","Mes","Patient1_A","HCC"
13,"chr1",103573668,103573668,40,2,3,"chr1",103573552,103576052,"-","COL11A1","ENSG00000060718","Mes","Patient1_A","HCC"
14,"chr1",103573668,103573668,4.44444444444444,2,43,"chr1",103573552,103576052,"-","COL11A1","ENSG00000060718","Mes","Patient1_A","HCC"
15,"chr1",103573669,103573669,0,0,10,"chr1",103573552,103576052,"-","COL11A1","ENSG00000060718","Mes","Patient1_A","HCC"
16,"chr1",103573669,103573669,3.57142857142857,2,54,"chr1",103573552,103576052,"-","COL11A1","ENSG00000060718","Mes","Patient1_A","HCC"
17,"chr1",103573680,103573680,6.38297872340426,3,44,"chr1",103573552,103576052,"-","COL11A1","ENSG00000060718","Mes","Patient1_A","HCC"
18,"chr1",103573680,103573680,40,2,3,"chr1",103573552,103576052,"-","COL11A1","ENSG00000060718","Mes","Patient1_A","HCC"
19,"chr1",103573681,103573681,6.45161290322581,4,58,"chr1",103573552,103576052,"-","COL11A1","ENSG00000060718","Mes","Patient1_A","HCC"
20,"chr1",103573681,103573681,0,0,10,"chr1",103573552,103576052,"-","COL11A1","ENSG00000060718","Mes","Patient1_A","HCC"
21,"chr1",103573700,103573700,0,0,6,"chr1",103573552,103576052,"-","COL11A1","ENSG00000060718","Mes","Patient1_A","HCC"
22,"chr1",103573700,103573700,16.3265306122449,8,41,"chr1",103573552,103576052,"-","COL11A1","ENSG00000060718","Mes","Patient1_A","HCC"
23,"chr1",103573701,103573701,2.35294117647059,2,83,"chr1",103573552,103576052,"-","COL11A1","ENSG00000060718","Mes","Patient1_A","HCC"
24,"chr1",103573701,103573701,0,0,11,"chr1",103573552,103576052,"-","COL11A1","ENSG00000060718","Mes","Patient1_A","HCC"
25,"chr1",103573705,103573705,33.3333333333333,2,4,"chr1",103573552,103576052,"-","COL11A1","ENSG00000060718","Mes","Patient1_A","HCC"
26,"chr1",103573705,103573705,6,3,47,"chr1",103573552,103576052,"-","COL11A1","ENSG00000060718","Mes","Patient1_A","HCC"
27,"chr1",103573706,103573706,0,0,11,"chr1",103573552,103576052,"-","COL11A1","ENSG00000060718","Mes","Patient1_A","HCC"
28,"chr1",103573706,103573706,2.35294117647059,2,83,"chr1",103573552,103576052,"-","COL11A1","ENSG00000060718","Mes","Patient1_A","HCC"
29,"chr1",103573726,103573726,8.51063829787234,4,43,"chr1",103573552,103576052,"-","COL11A1","ENSG00000060718","Mes","Patient1_A","HCC"
30,"chr1",103573726,103573726,0,0,7,"chr1",103573552,103576052,"-","COL11A1","ENSG00000060718","Mes","Patient1_A","HCC"
31,"chr1",103573727,103573727,12.5,1,7,"chr1",103573552,103576052,"-","COL11A1","ENSG00000060718","Mes","Patient1_A","HCC"
32,"chr1",103573727,103573727,3.125,3,93,"chr1",103573552,103576052,"-","COL11A1","ENSG00000060718","Mes","Patient1_A","HCC"
33,"chr1",103573738,103573738,12.5,1,7,"chr1",103573552,103576052,"-","COL11A1","ENSG00000060718","Mes","Patient1_A","HCC"
34,"chr1",103573738,103573738,11.6279069767442,5,38,"chr1",103573552,103576052,"-","COL11A1","ENSG00000060718","Mes","Patient1_A","HCC"
35,"chr1",103573739,103573739,11.1111111111111,1,8,"chr1",103573552,103576052,"-","COL11A1","ENSG00000060718","Mes","Patient1_A","HCC"
36,"chr1",103573739,103573739,9,9,91,"chr1",103573552,103576052,"-","COL11A1","ENSG00000060718","Mes","Patient1_A","HCC"
37,"chr1",103573745,103573745,9.75609756097561,4,37,"chr1",103573552,103576052,"-","COL11A1","ENSG00000060718","Mes","Patient1_A","HCC"
38,"chr1",103573745,103573745,12.5,1,7,"chr1",103573552,103576052,"-","COL11A1","ENSG00000060718","Mes","Patient1_A","HCC"
39,"chr1",103573746,103573746,6.79611650485437,7,96,"chr1",103573552,103576052,"-","COL11A1","ENSG00000060718","Mes","Patient1_A","HCC"
40,"chr1",103573746,103573746,12.5,1,7,"chr1",103573552,103576052,"-","COL11A1","ENSG00000060718","Mes","Patient1_A","HCC"
41,"chr1",103573772,103573772,0,0,11,"chr1",103573552,103576052,"-","COL11A1","ENSG00000060718","Mes","Patient1_A","HCC"
42,"chr1",103573772,103573772,6.66666666666667,3,42,"chr1",103573552,103576052,"-","COL11A1","ENSG00000060718","Mes","Patient1_A","HCC"
43,"chr1",103573773,103573773,3.37078651685393,3,86,"chr1",103573552,103576052,"-","COL11A1","ENSG00000060718","Mes","Patient1_A","HCC"
44,"chr1",103573773,103573773,0,0,6,"chr1",103573552,103576052,"-","COL11A1","ENSG00000060718","Mes","Patient1_A","HCC"
45,"chr1",103573780,103573780,6.25,3,45,"chr1",103573552,103576052,"-","COL11A1","ENSG00000060718","Mes","Patient1_A","HCC"
46,"chr1",103573780,103573780,9.09090909090909,1,10,"chr1",103573552,103576052,"-","COL11A1","ENSG00000060718","Mes","Patient1_A","HCC"
47,"chr1",103573781,103573781,3.48837209302326,3,83,"chr1",103573552,103576052,"-","COL11A1","ENSG00000060718","Mes","Patient1_A","HCC"
48,"chr1",103573781,103573781,0,0,7,"chr1",103573552,103576052,"-","COL11A1","ENSG00000060718","Mes","Patient1_A","HCC"
49,"chr1",103573797,103573797,10,4,36,"chr1",103573552,103576052,"-","COL11A1","ENSG00000060718","Mes","Patient1_A","HCC"
50,"chr1",103573797,103573797,0,0,9,"chr1",103573552,103576052,"-","COL11A1","ENSG00000060718","Mes","Patient1_A","HCC"
51,"chr1",103573798,103573798,9.21052631578947,7,69,"chr1",103573552,103576052,"-","COL11A1","ENSG00000060718","Mes","Patient1_A","HCC"
52,"chr1",103573798,103573798,0,0,7,"chr1",103573552,103576052,"-","COL11A1","ENSG00000060718","Mes","Patient1_A","HCC"
53,"chr1",103573814,103573814,22.2222222222222,2,7,"chr1",103573552,103576052,"-","COL11A1","ENSG00000060718","Mes","Patient1_A","HCC"
54,"chr1",103573814,103573814,2.7027027027027,1,36,"chr1",103573552,103576052,"-","COL11A1","ENSG00000060718","Mes","Patient1_A","HCC"
55,"chr1",103573815,103573815,6.77966101694915,4,55,"chr1",103573552,103576052,"-","COL11A1","ENSG00000060718","Mes","Patient1_A","HCC"
56,"chr1",103573815,103573815,14.2857142857143,1,6,"chr1",103573552,103576052,"-","COL11A1","ENSG00000060718","Mes","Patient1_A","HCC"
57,"chr1",103573898,103573898,0,0,3,"chr1",103573552,103576052,"-","COL11A1","ENSG00000060718","Mes","Patient1_A","HCC"
58,"chr1",103573899,103573899,12.5,2,14,"chr1",103573552,103576052,"-","COL11A1","ENSG00000060718","Mes","Patient1_A","HCC"
59,"chr1",103573899,103573899,0,0,3,"chr1",103573552,103576052,"-","COL11A1","ENSG00000060718","Mes","Patient1_A","HCC"
60,"chr1",103573905,103573905,0,0,6,"chr1",103573552,103576052,"-","COL11A1","ENSG00000060718","Mes","Patient1_A","HCC"
61,"chr1",103573906,103573906,26.6666666666667,4,11,"chr1",103573552,103576052,"-","COL11A1","ENSG00000060718","Mes","Patient1_A","HCC"
62,"chr1",103573906,103573906,0,0,3,"chr1",103573552,103576052,"-","COL11A1","ENSG00000060718","Mes","Patient1_A","HCC"
63,"chr1",103573947,103573947,50,1,1,"chr1",103573552,103576052,"-","COL11A1","ENSG00000060718","Mes","Patient1_A","HCC"
64,"chr1",103573947,103573947,25,1,3,"chr1",103573552,103576052,"-","COL11A1","ENSG00000060718","Mes","Patient1_A","HCC"
65,"chr1",103573951,103573951,50,1,1,"chr1",103573552,103576052,"-","COL11A1","ENSG00000060718","Mes","Patient1_A","HCC"
66,"chr1",103573951,103573951,50,2,2,"chr1",103573552,103576052,"-","COL11A1","ENSG00000060718","Mes","Patient1_A","HCC"
67,"chr1",103573961,103573961,50,1,1,"chr1",103573552,103576052,"-","COL11A1","ENSG00000060718","Mes","Patient1_A","HCC"
68,"chr1",103573961,103573961,50,2,2,"chr1",103573552,103576052,"-","COL11A1","ENSG00000060718","Mes","Patient1_A","HCC"
69,"chr1",103573965,103573965,0,0,2,"chr1",103573552,103576052,"-","COL11A1","ENSG00000060718","Mes","Patient1_A","HCC"
70,"chr1",103573965,103573965,50,2,2,"chr1",103573552,103576052,"-","COL11A1","ENSG00000060718","Mes","Patient1_A","HCC"
71,"chr1",103573967,103573967,0,0,2,"chr1",103573552,103576052,"-","COL11A1","ENSG00000060718","Mes","Patient1_A","HCC"
72,"chr1",103573967,103573967,25,1,3,"chr1",103573552,103576052,"-","COL11A1","ENSG00000060718","Mes","Patient1_A","HCC"
73,"chr1",103573990,103573990,0,0,2,"chr1",103573552,103576052,"-","COL11A1","ENSG00000060718","Mes","Patient1_A","HCC"
74,"chr1",103573990,103573990,0,0,1,"chr1",103573552,103576052,"-","COL11A1","ENSG00000060718","Mes","Patient1_A","HCC"
75,"chr1",103574959,103574959,100,1,0,"chr1",103573552,103576052,"-","COL11A1","ENSG00000060718","Mes","Patient1_A","HCC"
76,"chr1",103574994,103574994,100,1,0,"chr1",103573552,103576052,"-","COL11A1","ENSG00000060718","Mes","Patient1_A","HCC"
77,"chr1",103575039,103575039,0,0,1,"chr1",103573552,103576052,"-","COL11A1","ENSG00000060718","Mes","Patient1_A","HCC"
78,"chr1",103575051,103575051,100,1,0,"chr1",103573552,103576052,"-","COL11A1","ENSG00000060718","Mes","Patient1_A","HCC"
79,"chr1",103575052,103575052,0,0,1,"chr1",103573552,103576052,"-","COL11A1","ENSG00000060718","Mes","Patient1_A","HCC"
80,"chr1",103575172,103575172,0,0,1,"chr1",103573552,103576052,"-","COL11A1","ENSG00000060718","Mes","Patient1_A","HCC"
81,"chr1",103575172,103575172,100,2,0,"chr1",103573552,103576052,"-","COL11A1","ENSG00000060718","Mes","Patient1_A","HCC"
82,"chr1",103575173,103575173,100,1,0,"chr1",103573552,103576052,"-","COL11A1","ENSG00000060718","Mes","Patient1_A","HCC"
83,"chr1",103575209,103575209,100,2,0,"chr1",103573552,103576052,"-","COL11A1","ENSG00000060718","Mes","Patient1_A","HCC"
84,"chr1",103575919,103575919,100,1,0,"chr1",103573552,103576052,"-","COL11A1","ENSG00000060718","Mes","Patient1_A","HCC"
85,"chr1",120611744,120611744,0,0,1,"chr1",120611740,120614240,"-","NOTCH2","ENSG00000134250","Mes","Patient1_A","HCC"
86,"chr1",120611744,120611744,0,0,1,"chr1",120611740,120614240,"-","NOTCH2","ENSG00000134250","Mes","Patient1_A","HCC"
87,"chr1",120611745,120611745,0,0,1,"chr1",120611740,120614240,"-","NOTCH2","ENSG00000134250","Mes","Patient1_A","HCC"
88,"chr1",120611747,120611747,0,0,1,"chr1",120611740,120614240,"-","NOTCH2","ENSG00000134250","Mes","Patient1_A","HCC"
89,"chr1",120611747,120611747,0,0,1,"chr1",120611740,120614240,"-","NOTCH2","ENSG00000134250","Mes","Patient1_A","HCC"
90,"chr1",120611748,120611748,0,0,1,"chr1",120611740,120614240,"-","NOTCH2","ENSG00000134250","Mes","Patient1_A","HCC"
91,"chr1",120611757,120611757,0,0,1,"chr1",120611740,120614240,"-","NOTCH2","ENSG00000134250","Mes","Patient1_A","HCC"
92,"chr1",120611757,120611757,0,0,1,"chr1",120611740,120614240,"-","NOTCH2","ENSG00000134250","Mes","Patient1_A","HCC"
93,"chr1",120611758,120611758,0,0,3,"chr1",120611740,120614240,"-","NOTCH2","ENSG00000134250","Mes","Patient1_A","HCC"
94,"chr1",120611760,120611760,0,0,1,"chr1",120611740,120614240,"-","NOTCH2","ENSG00000134250","Mes","Patient1_A","HCC"
95,"chr1",120611760,120611760,0,0,1,"chr1",120611740,120614240,"-","NOTCH2","ENSG00000134250","Mes","Patient1_A","HCC"
96,"chr1",120611761,120611761,0,0,3,"chr1",120611740,120614240,"-","NOTCH2","ENSG00000134250","Mes","Patient1_A","HCC"
97,"chr1",120611767,120611767,0,0,1,"chr1",120611740,120614240,"-","NOTCH2","ENSG00000134250","Mes","Patient1_A","HCC"
98,"chr1",120611767,120611767,0,0,1,"chr1",120611740,120614240,"-","NOTCH2","ENSG00000134250","Mes","Patient1_A","HCC"
99,"chr1",120611768,120611768,0,0,3,"chr1",120611740,120614240,"-","NOTCH2","ENSG00000134250","Mes","Patient1_A","HCC"
100,"chr1",120611777,120611777,0,0,1,"chr1",120611740,120614240,"-","NOTCH2","ENSG00000134250","Mes","Patient1_A","HCC"
101,"chr1",120611777,120611777,0,0,1,"chr1",120611740,120614240,"-","NOTCH2","ENSG00000134250","Mes","Patient1_A","HCC"
102,"chr1",120611778,120611778,0,0,4,"chr1",120611740,120614240,"-","NOTCH2","ENSG00000134250","Mes","Patient1_A","HCC"
103,"chr1",120611790,120611790,0,0,1,"chr1",120611740,120614240,"-","NOTCH2","ENSG00000134250","Mes","Patient1_A","HCC"
104,"chr1",120611790,120611790,0,0,1,"chr1",120611740,120614240,"-","NOTCH2","ENSG00000134250","Mes","Patient1_A","HCC"
105,"chr1",120611791,120611791,0,0,4,"chr1",120611740,120614240,"-","NOTCH2","ENSG00000134250","Mes","Patient1_A","HCC"
106,"chr1",120611791,120611791,0,0,1,"chr1",120611740,120614240,"-","NOTCH2","ENSG00000134250","Mes","Patient1_A","HCC"
107,"chr1",120611793,120611793,0,0,1,"chr1",120611740,120614240,"-","NOTCH2","ENSG00000134250","Mes","Patient1_A","HCC"
108,"chr1",120611793,120611793,0,0,1,"chr1",120611740,120614240,"-","NOTCH2","ENSG00000134250","Mes","Patient1_A","HCC"
109,"chr1",120611794,120611794,0,0,4,"chr1",120611740,120614240,"-","NOTCH2","ENSG00000134250","Mes","Patient1_A","HCC"
110,"chr1",120611794,120611794,0,0,1,"chr1",120611740,120614240,"-","NOTCH2","ENSG00000134250","Mes","Patient1_A","HCC"
111,"chr1",120611819,120611819,0,0,1,"chr1",120611740,120614240,"-","NOTCH2","ENSG00000134250","Mes","Patient1_A","HCC"
112,"chr1",120611819,120611819,0,0,1,"chr1",120611740,120614240,"-","NOTCH2","ENSG00000134250","Mes","Patient1_A","HCC"
113,"chr1",120611820,120611820,0,0,5,"chr1",120611740,120614240,"-","NOTCH2","ENSG00000134250","Mes","Patient1_A","HCC"
114,"chr1",120611820,120611820,0,0,1,"chr1",120611740,120614240,"-","NOTCH2","ENSG00000134250","Mes","Patient1_A","HCC"
115,"chr1",120611829,120611829,0,0,1,"chr1",120611740,120614240,"-","NOTCH2","ENSG00000134250","Mes","Patient1_A","HCC"
116,"chr1",120611829,120611829,0,0,1,"chr1",120611740,120614240,"-","NOTCH2","ENSG00000134250","Mes","Patient1_A","HCC"
117,"chr1",120611830,120611830,0,0,5,"chr1",120611740,120614240,"-","NOTCH2","ENSG00000134250","Mes","Patient1_A","HCC"
118,"chr1",120611830,120611830,0,0,1,"chr1",120611740,120614240,"-","NOTCH2","ENSG00000134250","Mes","Patient1_A","HCC"
119,"chr1",120611834,120611834,0,0,1,"chr1",120611740,120614240,"-","NOTCH2","ENSG00000134250","Mes","Patient1_A","HCC"
120,"chr1",120611834,120611834,0,0,1,"chr1",120611740,120614240,"-","NOTCH2","ENSG00000134250","Mes","Patient1_A","HCC"
121,"chr1",120611835,120611835,0,0,6,"chr1",120611740,120614240,"-","NOTCH2","ENSG00000134250","Mes","Patient1_A","HCC"
122,"chr1",120611835,120611835,0,0,1,"chr1",120611740,120614240,"-","NOTCH2","ENSG00000134250","Mes","Patient1_A","HCC"
123,"chr1",120611836,120611836,0,0,1,"chr1",120611740,120614240,"-","NOTCH2","ENSG00000134250","Mes","Patient1_A","HCC"
124,"chr1",120611836,120611836,0,0,1,"chr1",120611740,120614240,"-","NOTCH2","ENSG00000134250","Mes","Patient1_A","HCC"
125,"chr1",120611837,120611837,0,0,1,"chr1",120611740,120614240,"-","NOTCH2","ENSG00000134250","Mes","Patient1_A","HCC"
126,"chr1",120611837,120611837,0,0,6,"chr1",120611740,120614240,"-","NOTCH2","ENSG00000134250","Mes","Patient1_A","HCC"
127,"chr1",120611839,120611839,0,0,1,"chr1",120611740,120614240,"-","NOTCH2","ENSG00000134250","Mes","Patient1_A","HCC"
128,"chr1",120611839,120611839,0,0,1,"chr1",120611740,120614240,"-","NOTCH2","ENSG00000134250","Mes","Patient1_A","HCC"
129,"chr1",120611840,120611840,0,0,7,"chr1",120611740,120614240,"-","NOTCH2","ENSG00000134250","Mes","Patient1_A","HCC"
130,"chr1",120611840,120611840,0,0,1,"chr1",120611740,120614240,"-","NOTCH2","ENSG00000134250","Mes","Patient1_A","HCC"
131,"chr1",120611842,120611842,0,0,1,"chr1",120611740,120614240,"-","NOTCH2","ENSG00000134250","Mes","Patient1_A","HCC"
132,"chr1",120611842,120611842,0,0,1,"chr1",120611740,120614240,"-","NOTCH2","ENSG00000134250","Mes","Patient1_A","HCC"
133,"chr1",120611843,120611843,0,0,1,"chr1",120611740,120614240,"-","NOTCH2","ENSG00000134250","Mes","Patient1_A","HCC"
134,"chr1",120611843,120611843,0,0,7,"chr1",120611740,120614240,"-","NOTCH2","ENSG00000134250","Mes","Patient1_A","HCC"
135,"chr1",120611846,120611846,0,0,1,"chr1",120611740,120614240,"-","NOTCH2","ENSG00000134250","Mes","Patient1_A","HCC"
136,"chr1",120611846,120611846,0,0,1,"chr1",120611740,120614240,"-","NOTCH2","ENSG00000134250","Mes","Patient1_A","HCC"
137,"chr1",120611847,120611847,0,0,1,"chr1",120611740,120614240,"-","NOTCH2","ENSG00000134250","Mes","Patient1_A","HCC"
138,"chr1",120611847,120611847,0,0,7,"chr1",120611740,120614240,"-","NOTCH2","ENSG00000134250","Mes","Patient1_A","HCC"
139,"chr1",120611876,120611876,0,0,1,"chr1",120611740,120614240,"-","NOTCH2","ENSG00000134250","Mes","Patient1_A","HCC"
140,"chr1",120611877,120611877,0,0,1,"chr1",120611740,120614240,"-","NOTCH2","ENSG00000134250","Mes","Patient1_A","HCC"
141,"chr1",120611877,120611877,0,0,4,"chr1",120611740,120614240,"-","NOTCH2","ENSG00000134250","Mes","Patient1_A","HCC"
142,"chr1",120611892,120611892,0,0,1,"chr1",120611740,120614240,"-","NOTCH2","ENSG00000134250","Mes","Patient1_A","HCC"
143,"chr1",120611893,120611893,0,0,16,"chr1",120611740,120614240,"-","NOTCH2","ENSG00000134250","Mes","Patient1_A","HCC"
144,"chr1",120611893,120611893,0,0,3,"chr1",120611740,120614240,"-","NOTCH2","ENSG00000134250","Mes","Patient1_A","HCC"
145,"chr1",120611910,120611910,0,0,1,"chr1",120611740,120614240,"-","NOTCH2","ENSG00000134250","Mes","Patient1_A","HCC"
146,"chr1",120611911,120611911,0,0,6,"chr1",120611740,120614240,"-","NOTCH2","ENSG00000134250","Mes","Patient1_A","HCC"
147,"chr1",120611911,120611911,0,0,26,"chr1",120611740,120614240,"-","NOTCH2","ENSG00000134250","Mes","Patient1_A","HCC"
148,"chr1",120611914,120611914,0,0,1,"chr1",120611740,120614240,"-","NOTCH2","ENSG00000134250","Mes","Patient1_A","HCC"
149,"chr1",120611915,120611915,0,0,6,"chr1",120611740,120614240,"-","NOTCH2","ENSG00000134250","Mes","Patient1_A","HCC"
150,"chr1",120611915,120611915,0,0,27,"chr1",120611740,120614240,"-","NOTCH2","ENSG00000134250","Mes","Patient1_A","HCC"
151,"chr1",120611917,120611917,0,0,1,"chr1",120611740,120614240,"-","NOTCH2","ENSG00000134250","Mes","Patient1_A","HCC"
152,"chr1",120611918,120611918,0,0,6,"chr1",120611740,120614240,"-","NOTCH2","ENSG00000134250","Mes","Patient1_A","HCC"
153,"chr1",120611918,120611918,6.66666666666667,2,28,"chr1",120611740,120614240,"-","NOTCH2","ENSG00000134250","Mes","Patient1_A","HCC"
154,"chr1",120611919,120611919,0,0,1,"chr1",120611740,120614240,"-","NOTCH2","ENSG00000134250","Mes","Patient1_A","HCC"
155,"chr1",120611920,120611920,0,0,6,"chr1",120611740,120614240,"-","NOTCH2","ENSG00000134250","Mes","Patient1_A","HCC"
156,"chr1",120611920,120611920,3.2258064516129,1,30,"chr1",120611740,120614240,"-","NOTCH2","ENSG00000134250","Mes","Patient1_A","HCC"
157,"chr1",120611926,120611926,0,0,1,"chr1",120611740,120614240,"-","NOTCH2","ENSG00000134250","Mes","Patient1_A","HCC"
158,"chr1",120611927,120611927,3.33333333333333,1,29,"chr1",120611740,120614240,"-","NOTCH2","ENSG00000134250","Mes","Patient1_A","HCC"
159,"chr1",120611927,120611927,16.6666666666667,1,5,"chr1",120611740,120614240,"-","NOTCH2","ENSG00000134250","Mes","Patient1_A","HCC"
160,"chr1",120611938,120611938,0,0,1,"chr1",120611740,120614240,"-","NOTCH2","ENSG00000134250","Mes","Patient1_A","HCC"
161,"chr1",120611939,120611939,0,0,34,"chr1",120611740,120614240,"-","NOTCH2","ENSG00000134250","Mes","Patient1_A","HCC"
162,"chr1",120611939,120611939,0,0,6,"chr1",120611740,120614240,"-","NOTCH2","ENSG00000134250","Mes","Patient1_A","HCC"
163,"chr1",120611952,120611952,0,0,1,"chr1",120611740,120614240,"-","NOTCH2","ENSG00000134250","Mes","Patient1_A","HCC"
164,"chr1",120611953,120611953,0,0,7,"chr1",120611740,120614240,"-","NOTCH2","ENSG00000134250","Mes","Patient1_A","HCC"
165,"chr1",120611953,120611953,0,0,37,"chr1",120611740,120614240,"-","NOTCH2","ENSG00000134250","Mes","Patient1_A","HCC"
166,"chr1",120611954,120611954,0,0,1,"chr1",120611740,120614240,"-","NOTCH2","ENSG00000134250","Mes","Patient1_A","HCC"
167,"chr1",120611955,120611955,0,0,38,"chr1",120611740,120614240,"-","NOTCH2","ENSG00000134250","Mes","Patient1_A","HCC"
168,"chr1",120611955,120611955,0,0,7,"chr1",120611740,120614240,"-","NOTCH2","ENSG00000134250","Mes","Patient1_A","HCC"
169,"chr1",120611961,120611961,0,0,1,"chr1",120611740,120614240,"-","NOTCH2","ENSG00000134250","Mes","Patient1_A","HCC"
170,"chr1",120611962,120611962,0,0,39,"chr1",120611740,120614240,"-","NOTCH2","ENSG00000134250","Mes","Patient1_A","HCC"
171,"chr1",120611962,120611962,0,0,7,"chr1",120611740,120614240,"-","NOTCH2","ENSG00000134250","Mes","Patient1_A","HCC"
172,"chr1",120611963,120611963,0,0,1,"chr1",120611740,120614240,"-","NOTCH2","ENSG00000134250","Mes","Patient1_A","HCC"
173,"chr1",120611964,120611964,0,0,31,"chr1",120611740,120614240,"-","NOTCH2","ENSG00000134250","Mes","Patient1_A","HCC"
174,"chr1",120611964,120611964,0,0,6,"chr1",120611740,120614240,"-","NOTCH2","ENSG00000134250","Mes","Patient1_A","HCC"
175,"chr1",120611979,120611979,0,0,1,"chr1",120611740,120614240,"-","NOTCH2","ENSG00000134250","Mes","Patient1_A","HCC"
176,"chr1",120611980,120611980,0,0,37,"chr1",120611740,120614240,"-","NOTCH2","ENSG00000134250","Mes","Patient1_A","HCC"
177,"chr1",120611980,120611980,0,0,7,"chr1",120611740,120614240,"-","NOTCH2","ENSG00000134250","Mes","Patient1_A","HCC"
178,"chr1",120611988,120611988,0,0,1,"chr1",120611740,120614240,"-","NOTCH2","ENSG00000134250","Mes","Patient1_A","HCC"
179,"chr1",120611989,120611989,0,0,7,"chr1",120611740,120614240,"-","NOTCH2","ENSG00000134250","Mes","Patient1_A","HCC"
180,"chr1",120611989,120611989,0,0,36,"chr1",120611740,120614240,"-","NOTCH2","ENSG00000134250","Mes","Patient1_A","HCC"
181,"chr1",120612002,120612002,0,0,1,"chr1",120611740,120614240,"-","NOTCH2","ENSG00000134250","Mes","Patient1_A","HCC"
182,"chr1",120612003,120612003,0,0,34,"chr1",120611740,120614240,"-","NOTCH2","ENSG00000134250","Mes","Patient1_A","HCC"
183,"chr1",120612003,120612003,0,0,7,"chr1",120611740,120614240,"-","NOTCH2","ENSG00000134250","Mes","Patient1_A","HCC"
184,"chr1",120612005,120612005,0,0,2,"chr1",120611740,120614240,"-","NOTCH2","ENSG00000134250","Mes","Patient1_A","HCC"
185,"chr1",120612007,120612007,0,0,1,"chr1",120611740,120614240,"-","NOTCH2","ENSG00000134250","Mes","Patient1_A","HCC"
186,"chr1",120612008,120612008,0,0,36,"chr1",120611740,120614240,"-","NOTCH2","ENSG00000134250","Mes","Patient1_A","HCC"
187,"chr1",120612008,120612008,0,0,7,"chr1",120611740,120614240,"-","NOTCH2","ENSG00000134250","Mes","Patient1_A","HCC"
188,"chr1",120612014,120612014,0,0,1,"chr1",120611740,120614240,"-","NOTCH2","ENSG00000134250","Mes","Patient1_A","HCC"
189,"chr1",120612015,120612015,2.85714285714286,1,34,"chr1",120611740,120614240,"-","NOTCH2","ENSG00000134250","Mes","Patient1_A","HCC"
190,"chr1",120612015,120612015,0,0,7,"chr1",120611740,120614240,"-","NOTCH2","ENSG00000134250","Mes","Patient1_A","HCC"
191,"chr1",120612026,120612026,0,0,1,"chr1",120611740,120614240,"-","NOTCH2","ENSG00000134250","Mes","Patient1_A","HCC"
192,"chr1",120612026,120612026,0,0,1,"chr1",120611740,120614240,"-","NOTCH2","ENSG00000134250","Mes","Patient1_A","HCC"
193,"chr1",120612027,120612027,0,0,31,"chr1",120611740,120614240,"-","NOTCH2","ENSG00000134250","Mes","Patient1_A","HCC"
194,"chr1",120612027,120612027,0,0,6,"chr1",120611740,120614240,"-","NOTCH2","ENSG00000134250","Mes","Patient1_A","HCC"
195,"chr1",120612030,120612030,0,0,1,"chr1",120611740,120614240,"-","NOTCH2","ENSG00000134250","Mes","Patient1_A","HCC"
196,"chr1",120612030,120612030,0,0,1,"chr1",120611740,120614240,"-","NOTCH2","ENSG00000134250","Mes","Patient1_A","HCC"
197,"chr1",120612031,120612031,0,0,6,"chr1",120611740,120614240,"-","NOTCH2","ENSG00000134250","Mes","Patient1_A","HCC"
198,"chr1",120612031,120612031,3.44827586206897,1,28,"chr1",120611740,120614240,"-","NOTCH2","ENSG00000134250","Mes","Patient1_A","HCC"
199,"chr1",120612042,120612042,20,1,4,"chr1",120611740,120614240,"-","NOTCH2","ENSG00000134250","Mes","Patient1_A","HCC"
200,"chr1",120612043,120612043,0,0,5,"chr1",120611740,120614240,"-","NOTCH2","ENSG00000134250","Mes","Patient1_A","HCC"
201,"chr1",120612043,120612043,0,0,16,"chr1",120611740,120614240,"-","NOTCH2","ENSG00000134250","Mes","Patient1_A","HCC"
202,"chr1",120612045,120612045,0,0,1,"chr1",120611740,120614240,"-","NOTCH2","ENSG00000134250","Mes","Patient1_A","HCC"
203,"chr1",120612045,120612045,16.6666666666667,1,5,"chr1",120611740,120614240,"-","NOTCH2","ENSG00000134250","Mes","Patient1_A","HCC"
204,"chr1",120612046,120612046,0,0,22,"chr1",120611740,120614240,"-","NOTCH2","ENSG00000134250","Mes","Patient1_A","HCC"
205,"chr1",120612046,120612046,0,0,7,"chr1",120611740,120614240,"-","NOTCH2","ENSG00000134250","Mes","Patient1_A","HCC"
206,"chr1",120612048,120612048,16.6666666666667,1,5,"chr1",120611740,120614240,"-","NOTCH2","ENSG00000134250","Mes","Patient1_A","HCC"
207,"chr1",120612048,120612048,0,0,1,"chr1",120611740,120614240,"-","NOTCH2","ENSG00000134250","Mes","Patient1_A","HCC"
208,"chr1",120612049,120612049,0,0,6,"chr1",120611740,120614240,"-","NOTCH2","ENSG00000134250","Mes","Patient1_A","HCC"
209,"chr1",120612049,120612049,0,0,22,"chr1",120611740,120614240,"-","NOTCH2","ENSG00000134250","Mes","Patient1_A","HCC"
210,"chr1",120612051,120612051,16.6666666666667,1,5,"chr1",120611740,120614240,"-","NOTCH2","ENSG00000134250","Mes","Patient1_A","HCC"
211,"chr1",120612051,120612051,100,1,0,"chr1",120611740,120614240,"-","NOTCH2","ENSG00000134250","Mes","Patient1_A","HCC"
212,"chr1",120612052,120612052,0,0,22,"chr1",120611740,120614240,"-","NOTCH2","ENSG00000134250","Mes","Patient1_A","HCC"
213,"chr1",120612052,120612052,0,0,6,"chr1",120611740,120614240,"-","NOTCH2","ENSG00000134250","Mes","Patient1_A","HCC"
214,"chr1",120612054,120612054,0,0,1,"chr1",120611740,120614240,"-","NOTCH2","ENSG00000134250","Mes","Patient1_A","HCC"
215,"chr1",120612054,120612054,16.6666666666667,1,5,"chr1",120611740,120614240,"-","NOTCH2","ENSG00000134250","Mes","Patient1_A","HCC"
216,"chr1",120612055,120612055,0,0,6,"chr1",120611740,120614240,"-","NOTCH2","ENSG00000134250","Mes","Patient1_A","HCC"
217,"chr1",120612055,120612055,0,0,19,"chr1",120611740,120614240,"-","NOTCH2","ENSG00000134250","Mes","Patient1_A","HCC"
218,"chr1",120612057,120612057,14.2857142857143,1,6,"chr1",120611740,120614240,"-","NOTCH2","ENSG00000134250","Mes","Patient1_A","HCC"
219,"chr1",120612057,120612057,0,0,1,"chr1",120611740,120614240,"-","NOTCH2","ENSG00000134250","Mes","Patient1_A","HCC"
220,"chr1",120612058,120612058,0,0,5,"chr1",120611740,120614240,"-","NOTCH2","ENSG00000134250","Mes","Patient1_A","HCC"
221,"chr1",120612058,120612058,0,0,18,"chr1",120611740,120614240,"-","NOTCH2","ENSG00000134250","Mes","Patient1_A","HCC"
222,"chr1",120612089,120612089,18.1818181818182,2,9,"chr1",120611740,120614240,"-","NOTCH2","ENSG00000134250","Mes","Patient1_A","HCC"
223,"chr1",120612089,120612089,0,0,1,"chr1",120611740,120614240,"-","NOTCH2","ENSG00000134250","Mes","Patient1_A","HCC"
224,"chr1",120612090,120612090,0,0,33,"chr1",120611740,120614240,"-","NOTCH2","ENSG00000134250","Mes","Patient1_A","HCC"
225,"chr1",120612090,120612090,0,0,9,"chr1",120611740,120614240,"-","NOTCH2","ENSG00000134250","Mes","Patient1_A","HCC"
226,"chr1",120612147,120612147,2.63157894736842,1,37,"chr1",120611740,120614240,"-","NOTCH2","ENSG00000134250","Mes","Patient1_A","HCC"
227,"chr1",120612147,120612147,0,0,6,"chr1",120611740,120614240,"-","NOTCH2","ENSG00000134250","Mes","Patient1_A","HCC"
228,"chr1",120612148,120612148,0,0,27,"chr1",120611740,120614240,"-","NOTCH2","ENSG00000134250","Mes","Patient1_A","HCC"
229,"chr1",120612148,120612148,0,0,102,"chr1",120611740,120614240,"-","NOTCH2","ENSG00000134250","Mes","Patient1_A","HCC"
230,"chr1",120612152,120612152,0,0,7,"chr1",120611740,120614240,"-","NOTCH2","ENSG00000134250","Mes","Patient1_A","HCC"
231,"chr1",120612152,120612152,2.4390243902439,1,40,"chr1",120611740,120614240,"-","NOTCH2","ENSG00000134250","Mes","Patient1_A","HCC"
232,"chr1",120612153,120612153,0,0,28,"chr1",120611740,120614240,"-","NOTCH2","ENSG00000134250","Mes","Patient1_A","HCC"
233,"chr1",120612153,120612153,0,0,102,"chr1",120611740,120614240,"-","NOTCH2","ENSG00000134250","Mes","Patient1_A","HCC"
234,"chr1",120612157,120612157,0,0,7,"chr1",120611740,120614240,"-","NOTCH2","ENSG00000134250","Mes","Patient1_A","HCC"
235,"chr1",120612157,120612157,2.38095238095238,1,41,"chr1",120611740,120614240,"-","NOTCH2","ENSG00000134250","Mes","Patient1_A","HCC"
236,"chr1",120612158,120612158,0,0,29,"chr1",120611740,120614240,"-","NOTCH2","ENSG00000134250","Mes","Patient1_A","HCC"
237,"chr1",120612158,120612158,0,0,103,"chr1",120611740,120614240,"-","NOTCH2","ENSG00000134250","Mes","Patient1_A","HCC"
238,"chr1",120612166,120612166,0,0,12,"chr1",120611740,120614240,"-","NOTCH2","ENSG00000134250","Mes","Patient1_A","HCC"
239,"chr1",120612168,120612168,0,0,46,"chr1",120611740,120614240,"-","NOTCH2","ENSG00000134250","Mes","Patient1_A","HCC"
240,"chr1",120612168,120612168,0,0,8,"chr1",120611740,120614240,"-","NOTCH2","ENSG00000134250","Mes","Patient1_A","HCC"
241,"chr1",120612169,120612169,3.57142857142857,1,27,"chr1",120611740,120614240,"-","NOTCH2","ENSG00000134250","Mes","Patient1_A","HCC"
242,"chr1",120612169,120612169,0,0,102,"chr1",120611740,120614240,"-","NOTCH2","ENSG00000134250","Mes","Patient1_A","HCC"
243,"chr1",120612179,120612179,2.22222222222222,1,44,"chr1",120611740,120614240,"-","NOTCH2","ENSG00000134250","Mes","Patient1_A","HCC"
244,"chr1",120612179,120612179,0,0,8,"chr1",120611740,120614240,"-","NOTCH2","ENSG00000134250","Mes","Patient1_A","HCC"
245,"chr1",120612180,120612180,0,0,100,"chr1",120611740,120614240,"-","NOTCH2","ENSG00000134250","Mes","Patient1_A","HCC"
246,"chr1",120612180,120612180,0,0,28,"chr1",120611740,120614240,"-","NOTCH2","ENSG00000134250","Mes","Patient1_A","HCC"
247,"chr1",120612187,120612187,0,0,8,"chr1",120611740,120614240,"-","NOTCH2","ENSG00000134250","Mes","Patient1_A","HCC"
248,"chr1",120612187,120612187,2.27272727272727,1,43,"chr1",120611740,120614240,"-","NOTCH2","ENSG00000134250","Mes","Patient1_A","HCC"
249,"chr1",120612188,120612188,0,0,100,"chr1",120611740,120614240,"-","NOTCH2","ENSG00000134250","Mes","Patient1_A","HCC"
250,"chr1",120612188,120612188,3.7037037037037,1,26,"chr1",120611740,120614240,"-","NOTCH2","ENSG00000134250","Mes","Patient1_A","HCC"
251,"chr1",120612189,120612189,2.32558139534884,1,42,"chr1",120611740,120614240,"-","NOTCH2","ENSG00000134250","Mes","Patient1_A","HCC"
252,"chr1",120612189,120612189,0,0,8,"chr1",120611740,120614240,"-","NOTCH2","ENSG00000134250","Mes","Patient1_A","HCC"
253,"chr1",120612190,120612190,1.01010101010101,1,98,"chr1",120611740,120614240,"-","NOTCH2","ENSG00000134250","Mes","Patient1_A","HCC"
254,"chr1",120612190,120612190,0,0,27,"chr1",120611740,120614240,"-","NOTCH2","ENSG00000134250","Mes","Patient1_A","HCC"
255,"chr1",120612194,120612194,0,0,7,"chr1",120611740,120614240,"-","NOTCH2","ENSG00000134250","Mes","Patient1_A","HCC"
256,"chr1",120612194,120612194,2.4390243902439,1,40,"chr1",120611740,120614240,"-","NOTCH2","ENSG00000134250","Mes","Patient1_A","HCC"
257,"chr1",120612195,120612195,2.06185567010309,2,95,"chr1",120611740,120614240,"-","NOTCH2","ENSG00000134250","Mes","Patient1_A","HCC"
258,"chr1",120612195,120612195,0,0,27,"chr1",120611740,120614240,"-","NOTCH2","ENSG00000134250","Mes","Patient1_A","HCC"
259,"chr1",120612200,120612200,0,0,7,"chr1",120611740,120614240,"-","NOTCH2","ENSG00000134250","Mes","Patient1_A","HCC"
260,"chr1",120612200,120612200,4.76190476190476,2,40,"chr1",120611740,120614240,"-","NOTCH2","ENSG00000134250","Mes","Patient1_A","HCC"
261,"chr1",120612201,120612201,1.05263157894737,1,94,"chr1",120611740,120614240,"-","NOTCH2","ENSG00000134250","Mes","Patient1_A","HCC"
262,"chr1",120612201,120612201,0,0,26,"chr1",120611740,120614240,"-","NOTCH2","ENSG00000134250","Mes","Patient1_A","HCC"
263,"chr1",120612203,120612203,2.4390243902439,1,40,"chr1",120611740,120614240,"-","NOTCH2","ENSG00000134250","Mes","Patient1_A","HCC"
264,"chr1",120612203,120612203,0,0,7,"chr1",120611740,120614240,"-","NOTCH2","ENSG00000134250","Mes","Patient1_A","HCC"
265,"chr1",120612204,120612204,0,0,89,"chr1",120611740,120614240,"-","NOTCH2","ENSG00000134250","Mes","Patient1_A","HCC"
266,"chr1",120612204,120612204,0,0,25,"chr1",120611740,120614240,"-","NOTCH2","ENSG00000134250","Mes","Patient1_A","HCC"
267,"chr1",120612210,120612210,0,0,7,"chr1",120611740,120614240,"-","NOTCH2","ENSG00000134250","Mes","Patient1_A","HCC"
268,"chr1",120612210,120612210,2.4390243902439,1,40,"chr1",120611740,120614240,"-","NOTCH2","ENSG00000134250","Mes","Patient1_A","HCC"
269,"chr1",120612211,120612211,0,0,20,"chr1",120611740,120614240,"-","NOTCH2","ENSG00000134250","Mes","Patient1_A","HCC"
270,"chr1",120612211,120612211,0,0,87,"chr1",120611740,120614240,"-","NOTCH2","ENSG00000134250","Mes","Patient1_A","HCC"
271,"chr1",120612214,120612214,2.5,1,39,"chr1",120611740,120614240,"-","NOTCH2","ENSG00000134250","Mes","Patient1_A","HCC"
272,"chr1",120612214,120612214,0,0,6,"chr1",120611740,120614240,"-","NOTCH2","ENSG00000134250","Mes","Patient1_A","HCC"
273,"chr1",120612215,120612215,0,0,87,"chr1",120611740,120614240,"-","NOTCH2","ENSG00000134250","Mes","Patient1_A","HCC"
274,"chr1",120612215,120612215,0,0,19,"chr1",120611740,120614240,"-","NOTCH2","ENSG00000134250","Mes","Patient1_A","HCC"
275,"chr1",120612217,120612217,2.63157894736842,1,37,"chr1",120611740,120614240,"-","NOTCH2","ENSG00000134250","Mes","Patient1_A","HCC"
276,"chr1",120612217,120612217,0,0,7,"chr1",120611740,120614240,"-","NOTCH2","ENSG00000134250","Mes","Patient1_A","HCC"
277,"chr1",120612218,120612218,0,0,19,"chr1",120611740,120614240,"-","NOTCH2","ENSG00000134250","Mes","Patient1_A","HCC"
278,"chr1",120612218,120612218,0,0,84,"chr1",120611740,120614240,"-","NOTCH2","ENSG00000134250","Mes","Patient1_A","HCC"
279,"chr1",120612226,120612226,0,0,6,"chr1",120611740,120614240,"-","NOTCH2","ENSG00000134250","Mes","Patient1_A","HCC"
280,"chr1",120612226,120612226,2.77777777777778,1,35,"chr1",120611740,120614240,"-","NOTCH2","ENSG00000134250","Mes","Patient1_A","HCC"
281,"chr1",120612227,120612227,1.42857142857143,1,69,"chr1",120611740,120614240,"-","NOTCH2","ENSG00000134250","Mes","Patient1_A","HCC"
282,"chr1",120612227,120612227,0,0,15,"chr1",120611740,120614240,"-","NOTCH2","ENSG00000134250","Mes","Patient1_A","HCC"
283,"chr1",120612229,120612229,2.77777777777778,1,35,"chr1",120611740,120614240,"-","NOTCH2","ENSG00000134250","Mes","Patient1_A","HCC"
284,"chr1",120612229,120612229,0,0,6,"chr1",120611740,120614240,"-","NOTCH2","ENSG00000134250","Mes","Patient1_A","HCC"
285,"chr1",120612230,120612230,0,0,78,"chr1",120611740,120614240,"-","NOTCH2","ENSG00000134250","Mes","Patient1_A","HCC"
286,"chr1",120612230,120612230,0,0,17,"chr1",120611740,120614240,"-","NOTCH2","ENSG00000134250","Mes","Patient1_A","HCC"
287,"chr1",120612233,120612233,0,0,6,"chr1",120611740,120614240,"-","NOTCH2","ENSG00000134250","Mes","Patient1_A","HCC"
288,"chr1",120612233,120612233,2.85714285714286,1,34,"chr1",120611740,120614240,"-","NOTCH2","ENSG00000134250","Mes","Patient1_A","HCC"
289,"chr1",120612234,120612234,0,0,71,"chr1",120611740,120614240,"-","NOTCH2","ENSG00000134250","Mes","Patient1_A","HCC"
290,"chr1",120612234,120612234,0,0,16,"chr1",120611740,120614240,"-","NOTCH2","ENSG00000134250","Mes","Patient1_A","HCC"
291,"chr1",120612255,120612255,7.40740740740741,2,25,"chr1",120611740,120614240,"-","NOTCH2","ENSG00000134250","Mes","Patient1_A","HCC"
292,"chr1",120612255,120612255,0,0,5,"chr1",120611740,120614240,"-","NOTCH2","ENSG00000134250","Mes","Patient1_A","HCC"
293,"chr1",120612256,120612256,0,0,8,"chr1",120611740,120614240,"-","NOTCH2","ENSG00000134250","Mes","Patient1_A","HCC"
294,"chr1",120612256,120612256,2.27272727272727,1,43,"chr1",120611740,120614240,"-","NOTCH2","ENSG00000134250","Mes","Patient1_A","HCC"
295,"chr1",120612266,120612266,0,0,20,"chr1",120611740,120614240,"-","NOTCH2","ENSG00000134250","Mes","Patient1_A","HCC"
296,"chr1",120612266,120612266,0,0,5,"chr1",120611740,120614240,"-","NOTCH2","ENSG00000134250","Mes","Patient1_A","HCC"
297,"chr1",120612267,120612267,0,0,5,"chr1",120611740,120614240,"-","NOTCH2","ENSG00000134250","Mes","Patient1_A","HCC"
298,"chr1",120612267,120612267,0,0,28,"chr1",120611740,120614240,"-","NOTCH2","ENSG00000134250","Mes","Patient1_A","HCC"
299,"chr1",120612277,120612277,0,0,5,"chr1",120611740,120614240,"-","NOTCH2","ENSG00000134250","Mes","Patient1_A","HCC"
300,"chr1",120612277,120612277,0,0,11,"chr1",120611740,120614240,"-","NOTCH2","ENSG00000134250","Mes","Patient1_A","HCC"
301,"chr1",120612278,120612278,0,0,4,"chr1",120611740,120614240,"-","NOTCH2","ENSG00000134250","Mes","Patient1_A","HCC"
302,"chr1",120612278,120612278,0,0,20,"chr1",120611740,120614240,"-","NOTCH2","ENSG00000134250","Mes","Patient1_A","HCC"
303,"chr1",120612289,120612289,0,0,3,"chr1",120611740,120614240,"-","NOTCH2","ENSG00000134250","Mes","Patient1_A","HCC"
304,"chr1",120612289,120612289,0,0,4,"chr1",120611740,120614240,"-","NOTCH2","ENSG00000134250","Mes","Patient1_A","HCC"
305,"chr1",120612290,120612290,0,0,17,"chr1",120611740,120614240,"-","NOTCH2","ENSG00000134250","Mes","Patient1_A","HCC"
306,"chr1",120612290,120612290,0,0,3,"chr1",120611740,120614240,"-","NOTCH2","ENSG00000134250","Mes","Patient1_A","HCC"
307,"chr1",120612298,120612298,0,0,2,"chr1",120611740,120614240,"-","NOTCH2","ENSG00000134250","Mes","Patient1_A","HCC"
308,"chr1",120612298,120612298,0,0,4,"chr1",120611740,120614240,"-","NOTCH2","ENSG00000134250","Mes","Patient1_A","HCC"
309,"chr1",120612299,120612299,0,0,3,"chr1",120611740,120614240,"-","NOTCH2","ENSG00000134250","Mes","Patient1_A","HCC"
310,"chr1",120612299,120612299,0,0,17,"chr1",120611740,120614240,"-","NOTCH2","ENSG00000134250","Mes","Patient1_A","HCC"
311,"chr1",120612311,120612311,0,0,1,"chr1",120611740,120614240,"-","NOTCH2","ENSG00000134250","Mes","Patient1_A","HCC"
312,"chr1",120612311,120612311,0,0,3,"chr1",120611740,120614240,"-","NOTCH2","ENSG00000134250","Mes","Patient1_A","HCC"
313,"chr1",120612312,120612312,0,0,2,"chr1",120611740,120614240,"-","NOTCH2","ENSG00000134250","Mes","Patient1_A","HCC"
314,"chr1",120612312,120612312,5,1,19,"chr1",120611740,120614240,"-","NOTCH2","ENSG00000134250","Mes","Patient1_A","HCC"
315,"chr1",120612320,120612320,0,0,2,"chr1",120611740,120614240,"-","NOTCH2","ENSG00000134250","Mes","Patient1_A","HCC"
316,"chr1",120612320,120612320,0,0,1,"chr1",120611740,120614240,"-","NOTCH2","ENSG00000134250","Mes","Patient1_A","HCC"
317,"chr1",120612321,120612321,0,0,3,"chr1",120611740,120614240,"-","NOTCH2","ENSG00000134250","Mes","Patient1_A","HCC"
318,"chr1",120612321,120612321,0,0,21,"chr1",120611740,120614240,"-","NOTCH2","ENSG00000134250","Mes","Patient1_A","HCC"
319,"chr1",120612331,120612331,0,0,2,"chr1",120611740,120614240,"-","NOTCH2","ENSG00000134250","Mes","Patient1_A","HCC"
320,"chr1",120612332,120612332,0,0,24,"chr1",120611740,120614240,"-","NOTCH2","ENSG00000134250","Mes","Patient1_A","HCC"
321,"chr1",120612332,120612332,0,0,1,"chr1",120611740,120614240,"-","NOTCH2","ENSG00000134250","Mes","Patient1_A","HCC"
322,"chr1",120612334,120612334,0,0,2,"chr1",120611740,120614240,"-","NOTCH2","ENSG00000134250","Mes","Patient1_A","HCC"
323,"chr1",120612335,120612335,0,0,26,"chr1",120611740,120614240,"-","NOTCH2","ENSG00000134250","Mes","Patient1_A","HCC"
324,"chr1",120612335,120612335,0,0,1,"chr1",120611740,120614240,"-","NOTCH2","ENSG00000134250","Mes","Patient1_A","HCC"
325,"chr1",120612336,120612336,0,0,2,"chr1",120611740,120614240,"-","NOTCH2","ENSG00000134250","Mes","Patient1_A","HCC"
326,"chr1",120612337,120612337,0,0,1,"chr1",120611740,120614240,"-","NOTCH2","ENSG00000134250","Mes","Patient1_A","HCC"
327,"chr1",120612337,120612337,3.57142857142857,1,27,"chr1",120611740,120614240,"-","NOTCH2","ENSG00000134250","Mes","Patient1_A","HCC"
328,"chr1",120612342,120612342,0,0,1,"chr1",120611740,120614240,"-","NOTCH2","ENSG00000134250","Mes","Patient1_A","HCC"
329,"chr1",120612343,120612343,0,0,1,"chr1",120611740,120614240,"-","NOTCH2","ENSG00000134250","Mes","Patient1_A","HCC"
330,"chr1",120612343,120612343,0,0,30,"chr1",120611740,120614240,"-","NOTCH2","ENSG00000134250","Mes","Patient1_A","HCC"
331,"chr1",120612348,120612348,0,0,1,"chr1",120611740,120614240,"-","NOTCH2","ENSG00000134250","Mes","Patient1_A","HCC"
332,"chr1",120612349,120612349,0,0,1,"chr1",120611740,120614240,"-","NOTCH2","ENSG00000134250","Mes","Patient1_A","HCC"
333,"chr1",120612349,120612349,0,0,31,"chr1",120611740,120614240,"-","NOTCH2","ENSG00000134250","Mes","Patient1_A","HCC"
334,"chr1",120612351,120612351,0,0,1,"chr1",120611740,120614240,"-","NOTCH2","ENSG00000134250","Mes","Patient1_A","HCC"
335,"chr1",120612352,120612352,0,0,1,"chr1",120611740,120614240,"-","NOTCH2","ENSG00000134250","Mes","Patient1_A","HCC"
336,"chr1",120612352,120612352,0,0,31,"chr1",120611740,120614240,"-","NOTCH2","ENSG00000134250","Mes","Patient1_A","HCC"
337,"chr1",120612375,120612375,0,0,1,"chr1",120611740,120614240,"-","NOTCH2","ENSG00000134250","Mes","Patient1_A","HCC"
338,"chr1",120612375,120612375,0,0,1,"chr1",120611740,120614240,"-","NOTCH2","ENSG00000134250","Mes","Patient1_A","HCC"
339,"chr1",120612376,120612376,2.4390243902439,1,40,"chr1",120611740,120614240,"-","NOTCH2","ENSG00000134250","Mes","Patient1_A","HCC"
340,"chr1",120612376,120612376,0,0,1,"chr1",120611740,120614240,"-","NOTCH2","ENSG00000134250","Mes","Patient1_A","HCC"
341,"chr1",120612379,120612379,0,0,1,"chr1",120611740,120614240,"-","NOTCH2","ENSG00000134250","Mes","Patient1_A","HCC"
342,"chr1",120612387,120612387,0,0,1,"chr1",120611740,120614240,"-","NOTCH2","ENSG00000134250","Mes","Patient1_A","HCC"
343,"chr1",120612387,120612387,0,0,1,"chr1",120611740,120614240,"-","NOTCH2","ENSG00000134250","Mes","Patient1_A","HCC"
344,"chr1",120612388,120612388,0,0,2,"chr1",120611740,120614240,"-","NOTCH2","ENSG00000134250","Mes","Patient1_A","HCC"
345,"chr1",120612388,120612388,0,0,57,"chr1",120611740,120614240,"-","NOTCH2","ENSG00000134250","Mes","Patient1_A","HCC"
346,"chr1",120612390,120612390,0,0,1,"chr1",120611740,120614240,"-","NOTCH2","ENSG00000134250","Mes","Patient1_A","HCC"
347,"chr1",120612390,120612390,0,0,1,"chr1",120611740,120614240,"-","NOTCH2","ENSG00000134250","Mes","Patient1_A","HCC"
348,"chr1",120612391,120612391,0,0,2,"chr1",120611740,120614240,"-","NOTCH2","ENSG00000134250","Mes","Patient1_A","HCC"
349,"chr1",120612391,120612391,0,0,58,"chr1",120611740,120614240,"-","NOTCH2","ENSG00000134250","Mes","Patient1_A","HCC"
350,"chr1",120612395,120612395,0,0,1,"chr1",120611740,120614240,"-","NOTCH2","ENSG00000134250","Mes","Patient1_A","HCC"
351,"chr1",120612395,120612395,0,0,1,"chr1",120611740,120614240,"-","NOTCH2","ENSG00000134250","Mes","Patient1_A","HCC"
352,"chr1",120612396,120612396,0,0,62,"chr1",120611740,120614240,"-","NOTCH2","ENSG00000134250","Mes","Patient1_A","HCC"
353,"chr1",120612396,120612396,0,0,2,"chr1",120611740,120614240,"-","NOTCH2","ENSG00000134250","Mes","Patient1_A","HCC"
354,"chr1",120612402,120612402,0,0,1,"chr1",120611740,120614240,"-","NOTCH2","ENSG00000134250","Mes","Patient1_A","HCC"
355,"chr1",120612402,120612402,0,0,1,"chr1",120611740,120614240,"-","NOTCH2","ENSG00000134250","Mes","Patient1_A","HCC"
356,"chr1",120612403,120612403,0,0,2,"chr1",120611740,120614240,"-","NOTCH2","ENSG00000134250","Mes","Patient1_A","HCC"
357,"chr1",120612403,120612403,0,0,66,"chr1",120611740,120614240,"-","NOTCH2","ENSG00000134250","Mes","Patient1_A","HCC"
358,"chr1",120612404,120612404,0,0,1,"chr1",120611740,120614240,"-","NOTCH2","ENSG00000134250","Mes","Patient1_A","HCC"
359,"chr1",120612404,120612404,0,0,1,"chr1",120611740,120614240,"-","NOTCH2","ENSG00000134250","Mes","Patient1_A","HCC"
360,"chr1",120612405,120612405,0,0,2,"chr1",120611740,120614240,"-","NOTCH2","ENSG00000134250","Mes","Patient1_A","HCC"
361,"chr1",120612405,120612405,0,0,66,"chr1",120611740,120614240,"-","NOTCH2","ENSG00000134250","Mes","Patient1_A","HCC"
362,"chr1",120612406,120612406,0,0,1,"chr1",120611740,120614240,"-","NOTCH2","ENSG00000134250","Mes","Patient1_A","HCC"
363,"chr1",120612406,120612406,0,0,1,"chr1",120611740,120614240,"-","NOTCH2","ENSG00000134250","Mes","Patient1_A","HCC"
364,"chr1",120612407,120612407,0,0,66,"chr1",120611740,120614240,"-","NOTCH2","ENSG00000134250","Mes","Patient1_A","HCC"
365,"chr1",120612407,120612407,0,0,1,"chr1",120611740,120614240,"-","NOTCH2","ENSG00000134250","Mes","Patient1_A","HCC"
366,"chr1",120612408,120612408,0,0,1,"chr1",120611740,120614240,"-","NOTCH2","ENSG00000134250","Mes","Patient1_A","HCC"
367,"chr1",120612408,120612408,0,0,1,"chr1",120611740,120614240,"-","NOTCH2","ENSG00000134250","Mes","Patient1_A","HCC"
368,"chr1",120612421,120612421,0,0,1,"chr1",120611740,120614240,"-","NOTCH2","ENSG00000134250","Mes","Patient1_A","HCC"
369,"chr1",120612421,120612421,0,0,1,"chr1",120611740,120614240,"-","NOTCH2","ENSG00000134250","Mes","Patient1_A","HCC"
370,"chr1",120612422,120612422,1.28205128205128,1,77,"chr1",120611740,120614240,"-","NOTCH2","ENSG00000134250","Mes","Patient1_A","HCC"
371,"chr1",120612422,120612422,0,0,2,"chr1",120611740,120614240,"-","NOTCH2","ENSG00000134250","Mes","Patient1_A","HCC"
372,"chr1",120612435,120612435,0,0,1,"chr1",120611740,120614240,"-","NOTCH2","ENSG00000134250","Mes","Patient1_A","HCC"
373,"chr1",120612435,120612435,0,0,1,"chr1",120611740,120614240,"-","NOTCH2","ENSG00000134250","Mes","Patient1_A","HCC"
374,"chr1",120612436,120612436,0,0,91,"chr1",120611740,120614240,"-","NOTCH2","ENSG00000134250","Mes","Patient1_A","HCC"
375,"chr1",120612436,120612436,0,0,1,"chr1",120611740,120614240,"-","NOTCH2","ENSG00000134250","Mes","Patient1_A","HCC"
376,"chr1",120612439,120612439,0,0,1,"chr1",120611740,120614240,"-","NOTCH2","ENSG00000134250","Mes","Patient1_A","HCC"
377,"chr1",120612439,120612439,0,0,1,"chr1",120611740,120614240,"-","NOTCH2","ENSG00000134250","Mes","Patient1_A","HCC"
378,"chr1",120612440,120612440,1.0752688172043,1,92,"chr1",120611740,120614240,"-","NOTCH2","ENSG00000134250","Mes","Patient1_A","HCC"
379,"chr1",120612440,120612440,0,0,1,"chr1",120611740,120614240,"-","NOTCH2","ENSG00000134250","Mes","Patient1_A","HCC"
380,"chr1",120612454,120612454,0,0,1,"chr1",120611740,120614240,"-","NOTCH2","ENSG00000134250","Mes","Patient1_A","HCC"
381,"chr1",120612455,120612455,1.19047619047619,1,83,"chr1",120611740,120614240,"-","NOTCH2","ENSG00000134250","Mes","Patient1_A","HCC"
382,"chr1",120612455,120612455,0,0,1,"chr1",120611740,120614240,"-","NOTCH2","ENSG00000134250","Mes","Patient1_A","HCC"
383,"chr1",120612460,120612460,0,0,1,"chr1",120611740,120614240,"-","NOTCH2","ENSG00000134250","Mes","Patient1_A","HCC"
384,"chr1",120612461,120612461,0,0,82,"chr1",120611740,120614240,"-","NOTCH2","ENSG00000134250","Mes","Patient1_A","HCC"
385,"chr1",120612461,120612461,0,0,1,"chr1",120611740,120614240,"-","NOTCH2","ENSG00000134250","Mes","Patient1_A","HCC"
386,"chr1",120612462,120612462,0,0,1,"chr1",120611740,120614240,"-","NOTCH2","ENSG00000134250","Mes","Patient1_A","HCC"
387,"chr1",120612467,120612467,0,0,1,"chr1",120611740,120614240,"-","NOTCH2","ENSG00000134250","Mes","Patient1_A","HCC"
388,"chr1",120612468,120612468,0,0,1,"chr1",120611740,120614240,"-","NOTCH2","ENSG00000134250","Mes","Patient1_A","HCC"
389,"chr1",120612468,120612468,1.25,1,79,"chr1",120611740,120614240,"-","NOTCH2","ENSG00000134250","Mes","Patient1_A","HCC"
390,"chr1",120612470,120612470,0,0,1,"chr1",120611740,120614240,"-","NOTCH2","ENSG00000134250","Mes","Patient1_A","HCC"
391,"chr1",120612471,120612471,0,0,1,"chr1",120611740,120614240,"-","NOTCH2","ENSG00000134250","Mes","Patient1_A","HCC"
392,"chr1",120612471,120612471,0,0,79,"chr1",120611740,120614240,"-","NOTCH2","ENSG00000134250","Mes","Patient1_A","HCC"
393,"chr1",120612472,120612472,0,0,1,"chr1",120611740,120614240,"-","NOTCH2","ENSG00000134250","Mes","Patient1_A","HCC"
394,"chr1",120612473,120612473,0,0,78,"chr1",120611740,120614240,"-","NOTCH2","ENSG00000134250","Mes","Patient1_A","HCC"
395,"chr1",120612473,120612473,0,0,1,"chr1",120611740,120614240,"-","NOTCH2","ENSG00000134250","Mes","Patient1_A","HCC"
396,"chr1",120612482,120612482,0,0,1,"chr1",120611740,120614240,"-","NOTCH2","ENSG00000134250","Mes","Patient1_A","HCC"
397,"chr1",120612483,120612483,0,0,73,"chr1",120611740,120614240,"-","NOTCH2","ENSG00000134250","Mes","Patient1_A","HCC"
398,"chr1",120612483,120612483,0,0,1,"chr1",120611740,120614240,"-","NOTCH2","ENSG00000134250","Mes","Patient1_A","HCC"
399,"chr1",120612498,120612498,0,0,1,"chr1",120611740,120614240,"-","NOTCH2","ENSG00000134250","Mes","Patient1_A","HCC"
400,"chr1",120612498,120612498,1.66666666666667,1,59,"chr1",120611740,120614240,"-","NOTCH2","ENSG00000134250","Mes","Patient1_A","HCC"
401,"chr1",120612503,120612503,3.63636363636364,2,53,"chr1",120611740,120614240,"-","NOTCH2","ENSG00000134250","Mes","Patient1_A","HCC"
402,"chr1",120612503,120612503,0,0,1,"chr1",120611740,120614240,"-","NOTCH2","ENSG00000134250","Mes","Patient1_A","HCC"
403,"chr1",120612521,120612521,0,0,1,"chr1",120611740,120614240,"-","NOTCH2","ENSG00000134250","Mes","Patient1_A","HCC"
404,"chr1",120612529,120612529,0,0,34,"chr1",120611740,120614240,"-","NOTCH2","ENSG00000134250","Mes","Patient1_A","HCC"
405,"chr1",120612583,120612583,0,0,7,"chr1",120611740,120614240,"-","NOTCH2","ENSG00000134250","Mes","Patient1_A","HCC"
406,"chr1",120612589,120612589,0,0,6,"chr1",120611740,120614240,"-","NOTCH2","ENSG00000134250","Mes","Patient1_A","HCC"
407,"chr1",120612609,120612609,0,0,4,"chr1",120611740,120614240,"-","NOTCH2","ENSG00000134250","Mes","Patient1_A","HCC"
408,"chr1",120612635,120612635,0,0,1,"chr1",120611740,120614240,"-","NOTCH2","ENSG00000134250","Mes","Patient1_A","HCC"
409,"chr1",120612907,120612907,0,0,1,"chr1",120611740,120614240,"-","NOTCH2","ENSG00000134250","Mes","Patient1_A","HCC"
410,"chr1",120613447,120613447,0,0,1,"chr1",120611740,120614240,"-","NOTCH2","ENSG00000134250","Mes","Patient1_A","HCC"
411,"chr1",120614234,120614234,100,1,0,"chr1",120611740,120614240,"-","NOTCH2","ENSG00000134250","Mes","Patient1_A","HCC"
412,"chr1",170630044,170630044,100,1,0,"chr1",170629869,170632369,"+","PRRX1","ENSG00000116132","Mes","Patient1_A","HCC"
413,"chr1",170630048,170630048,100,1,0,"chr1",170629869,170632369,"+","PRRX1","ENSG00000116132","Mes","Patient1_A","HCC"
414,"chr1",170630066,170630066,100,1,0,"chr1",170629869,170632369,"+","PRRX1","ENSG00000116132","Mes","Patient1_A","HCC"
415,"chr1",170630067,170630067,0,0,1,"chr1",170629869,170632369,"+","PRRX1","ENSG00000116132","Mes","Patient1_A","HCC"
416,"chr1",170630070,170630070,100,1,0,"chr1",170629869,170632369,"+","PRRX1","ENSG00000116132","Mes","Patient1_A","HCC"
417,"chr1",170630071,170630071,0,0,1,"chr1",170629869,170632369,"+","PRRX1","ENSG00000116132","Mes","Patient1_A","HCC"
418,"chr1",170630080,170630080,100,1,0,"chr1",170629869,170632369,"+","PRRX1","ENSG00000116132","Mes","Patient1_A","HCC"
419,"chr1",170630081,170630081,0,0,1,"chr1",170629869,170632369,"+","PRRX1","ENSG00000116132","Mes","Patient1_A","HCC"
420,"chr1",170630086,170630086,100,1,0,"chr1",170629869,170632369,"+","PRRX1","ENSG00000116132","Mes","Patient1_A","HCC"
421,"chr1",170630087,170630087,0,0,1,"chr1",170629869,170632369,"+","PRRX1","ENSG00000116132","Mes","Patient1_A","HCC"
422,"chr1",170630092,170630092,100,1,0,"chr1",170629869,170632369,"+","PRRX1","ENSG00000116132","Mes","Patient1_A","HCC"
423,"chr1",170630093,170630093,0,0,1,"chr1",170629869,170632369,"+","PRRX1","ENSG00000116132","Mes","Patient1_A","HCC"
424,"chr1",170630102,170630102,100,1,0,"chr1",170629869,170632369,"+","PRRX1","ENSG00000116132","Mes","Patient1_A","HCC"
425,"chr1",170630103,170630103,0,0,1,"chr1",170629869,170632369,"+","PRRX1","ENSG00000116132","Mes","Patient1_A","HCC"
426,"chr1",170630143,170630143,100,1,0,"chr1",170629869,170632369,"+","PRRX1","ENSG00000116132","Mes","Patient1_A","HCC"
427,"chr1",170630144,170630144,0,0,1,"chr1",170629869,170632369,"+","PRRX1","ENSG00000116132","Mes","Patient1_A","HCC"
428,"chr1",170630172,170630172,0,0,1,"chr1",170629869,170632369,"+","PRRX1","ENSG00000116132","Mes","Patient1_A","HCC"
429,"chr1",170630190,170630190,0,0,1,"chr1",170629869,170632369,"+","PRRX1","ENSG00000116132","Mes","Patient1_A","HCC"
430,"chr1",170630198,170630198,0,0,1,"chr1",170629869,170632369,"+","PRRX1","ENSG00000116132","Mes","Patient1_A","HCC"
431,"chr1",170630209,170630209,0,0,1,"chr1",170629869,170632369,"+","PRRX1","ENSG00000116132","Mes","Patient1_A","HCC"
432,"chr1",170630234,170630234,0,0,1,"chr1",170629869,170632369,"+","PRRX1","ENSG00000116132","Mes","Patient1_A","HCC"
433,"chr1",170630306,170630306,0,0,1,"chr1",170629869,170632369,"+","PRRX1","ENSG00000116132","Mes","Patient1_A","HCC"
434,"chr1",170630309,170630309,0,0,1,"chr1",170629869,170632369,"+","PRRX1","ENSG00000116132","Mes","Patient1_A","HCC"
435,"chr1",170630344,170630344,0,0,4,"chr1",170629869,170632369,"+","PRRX1","ENSG00000116132","Mes","Patient1_A","HCC"
436,"chr1",170630352,170630352,0,0,4,"chr1",170629869,170632369,"+","PRRX1","ENSG00000116132","Mes","Patient1_A","HCC"
437,"chr1",170630381,170630381,50,2,2,"chr1",170629869,170632369,"+","PRRX1","ENSG00000116132","Mes","Patient1_A","HCC"
438,"chr1",170630397,170630397,75,3,1,"chr1",170629869,170632369,"+","PRRX1","ENSG00000116132","Mes","Patient1_A","HCC"
439,"chr1",170630457,170630457,0,0,9,"chr1",170629869,170632369,"+","PRRX1","ENSG00000116132","Mes","Patient1_A","HCC"
440,"chr1",170630458,170630458,0,0,2,"chr1",170629869,170632369,"+","PRRX1","ENSG00000116132","Mes","Patient1_A","HCC"
441,"chr1",170630458,170630458,0,0,3,"chr1",170629869,170632369,"+","PRRX1","ENSG00000116132","Mes","Patient1_A","HCC"
442,"chr1",170630474,170630474,5.88235294117647,1,16,"chr1",170629869,170632369,"+","PRRX1","ENSG00000116132","Mes","Patient1_A","HCC"
443,"chr1",170630474,170630474,0,0,3,"chr1",170629869,170632369,"+","PRRX1","ENSG00000116132","Mes","Patient1_A","HCC"
444,"chr1",170630475,170630475,0,0,2,"chr1",170629869,170632369,"+","PRRX1","ENSG00000116132","Mes","Patient1_A","HCC"
445,"chr1",170630475,170630475,0,0,5,"chr1",170629869,170632369,"+","PRRX1","ENSG00000116132","Mes","Patient1_A","HCC"
446,"chr1",170630484,170630484,25,1,3,"chr1",170629869,170632369,"+","PRRX1","ENSG00000116132","Mes","Patient1_A","HCC"
447,"chr1",170630484,170630484,0,0,25,"chr1",170629869,170632369,"+","PRRX1","ENSG00000116132","Mes","Patient1_A","HCC"
448,"chr1",170630485,170630485,9.09090909090909,1,10,"chr1",170629869,170632369,"+","PRRX1","ENSG00000116132","Mes","Patient1_A","HCC"
449,"chr1",170630485,170630485,33.3333333333333,1,2,"chr1",170629869,170632369,"+","PRRX1","ENSG00000116132","Mes","Patient1_A","HCC"
450,"chr1",170630496,170630496,0,0,5,"chr1",170629869,170632369,"+","PRRX1","ENSG00000116132","Mes","Patient1_A","HCC"
451,"chr1",170630496,170630496,3.57142857142857,1,27,"chr1",170629869,170632369,"+","PRRX1","ENSG00000116132","Mes","Patient1_A","HCC"
452,"chr1",170630497,170630497,33.3333333333333,1,2,"chr1",170629869,170632369,"+","PRRX1","ENSG00000116132","Mes","Patient1_A","HCC"
453,"chr1",170630497,170630497,14.2857142857143,2,12,"chr1",170629869,170632369,"+","PRRX1","ENSG00000116132","Mes","Patient1_A","HCC"
454,"chr1",170630514,170630514,17.5,7,33,"chr1",170629869,170632369,"+","PRRX1","ENSG00000116132","Mes","Patient1_A","HCC"
455,"chr1",170630514,170630514,0,0,6,"chr1",170629869,170632369,"+","PRRX1","ENSG00000116132","Mes","Patient1_A","HCC"
456,"chr1",170630515,170630515,33.3333333333333,1,2,"chr1",170629869,170632369,"+","PRRX1","ENSG00000116132","Mes","Patient1_A","HCC"
457,"chr1",170630515,170630515,13.7931034482759,4,25,"chr1",170629869,170632369,"+","PRRX1","ENSG00000116132","Mes","Patient1_A","HCC"
458,"chr1",170630527,170630527,17.0731707317073,7,34,"chr1",170629869,170632369,"+","PRRX1","ENSG00000116132","Mes","Patient1_A","HCC"
459,"chr1",170630527,170630527,0,0,6,"chr1",170629869,170632369,"+","PRRX1","ENSG00000116132","Mes","Patient1_A","HCC"
460,"chr1",170630528,170630528,16.6666666666667,1,5,"chr1",170629869,170632369,"+","PRRX1","ENSG00000116132","Mes","Patient1_A","HCC"
461,"chr1",170630528,170630528,9.09090909090909,3,30,"chr1",170629869,170632369,"+","PRRX1","ENSG00000116132","Mes","Patient1_A","HCC"
462,"chr1",170630548,170630548,13.7254901960784,7,44,"chr1",170629869,170632369,"+","PRRX1","ENSG00000116132","Mes","Patient1_A","HCC"
463,"chr1",170630548,170630548,16.6666666666667,1,5,"chr1",170629869,170632369,"+","PRRX1","ENSG00000116132","Mes","Patient1_A","HCC"
464,"chr1",170630549,170630549,7.69230769230769,3,36,"chr1",170629869,170632369,"+","PRRX1","ENSG00000116132","Mes","Patient1_A","HCC"
465,"chr1",170630549,170630549,16.6666666666667,1,5,"chr1",170629869,170632369,"+","PRRX1","ENSG00000116132","Mes","Patient1_A","HCC"
466,"chr1",170630554,170630554,0,0,6,"chr1",170629869,170632369,"+","PRRX1","ENSG00000116132","Mes","Patient1_A","HCC"
467,"chr1",170630554,170630554,13.4615384615385,7,45,"chr1",170629869,170632369,"+","PRRX1","ENSG00000116132","Mes","Patient1_A","HCC"
468,"chr1",170630555,170630555,16.6666666666667,1,5,"chr1",170629869,170632369,"+","PRRX1","ENSG00000116132","Mes","Patient1_A","HCC"
469,"chr1",170630555,170630555,14.6341463414634,6,35,"chr1",170629869,170632369,"+","PRRX1","ENSG00000116132","Mes","Patient1_A","HCC"
470,"chr1",170630558,170630558,16.9811320754717,9,44,"chr1",170629869,170632369,"+","PRRX1","ENSG00000116132","Mes","Patient1_A","HCC"
471,"chr1",170630558,170630558,0,0,6,"chr1",170629869,170632369,"+","PRRX1","ENSG00000116132","Mes","Patient1_A","HCC"
472,"chr1",170630559,170630559,16.6666666666667,1,5,"chr1",170629869,170632369,"+","PRRX1","ENSG00000116132","Mes","Patient1_A","HCC"
473,"chr1",170630559,170630559,9.09090909090909,4,40,"chr1",170629869,170632369,"+","PRRX1","ENSG00000116132","Mes","Patient1_A","HCC"
474,"chr1",170630561,170630561,0,0,6,"chr1",170629869,170632369,"+","PRRX1","ENSG00000116132","Mes","Patient1_A","HCC"
475,"chr1",170630561,170630561,16.9811320754717,9,44,"chr1",170629869,170632369,"+","PRRX1","ENSG00000116132","Mes","Patient1_A","HCC"
476,"chr1",170630562,170630562,11.3636363636364,5,39,"chr1",170629869,170632369,"+","PRRX1","ENSG00000116132","Mes","Patient1_A","HCC"
477,"chr1",170630562,170630562,16.6666666666667,1,5,"chr1",170629869,170632369,"+","PRRX1","ENSG00000116132","Mes","Patient1_A","HCC"
478,"chr1",170630578,170630578,14.8148148148148,8,46,"chr1",170629869,170632369,"+","PRRX1","ENSG00000116132","Mes","Patient1_A","HCC"
479,"chr1",170630578,170630578,0,0,6,"chr1",170629869,170632369,"+","PRRX1","ENSG00000116132","Mes","Patient1_A","HCC"
480,"chr1",170630579,170630579,0,0,7,"chr1",170629869,170632369,"+","PRRX1","ENSG00000116132","Mes","Patient1_A","HCC"
481,"chr1",170630579,170630579,10.8695652173913,5,41,"chr1",170629869,170632369,"+","PRRX1","ENSG00000116132","Mes","Patient1_A","HCC"
482,"chr1",170630602,170630602,9.61538461538462,5,47,"chr1",170629869,170632369,"+","PRRX1","ENSG00000116132","Mes","Patient1_A","HCC"
483,"chr1",170630602,170630602,0,0,6,"chr1",170629869,170632369,"+","PRRX1","ENSG00000116132","Mes","Patient1_A","HCC"
484,"chr1",170630603,170630603,5.55555555555556,3,51,"chr1",170629869,170632369,"+","PRRX1","ENSG00000116132","Mes","Patient1_A","HCC"
485,"chr1",170630603,170630603,0,0,11,"chr1",170629869,170632369,"+","PRRX1","ENSG00000116132","Mes","Patient1_A","HCC"
486,"chr1",170630605,170630605,15.2173913043478,7,39,"chr1",170629869,170632369,"+","PRRX1","ENSG00000116132","Mes","Patient1_A","HCC"
487,"chr1",170630605,170630605,0,0,6,"chr1",170629869,170632369,"+","PRRX1","ENSG00000116132","Mes","Patient1_A","HCC"
488,"chr1",170630606,170630606,0,0,10,"chr1",170629869,170632369,"+","PRRX1","ENSG00000116132","Mes","Patient1_A","HCC"
489,"chr1",170630606,170630606,11.1111111111111,6,48,"chr1",170629869,170632369,"+","PRRX1","ENSG00000116132","Mes","Patient1_A","HCC"
490,"chr1",170630633,170630633,0,0,3,"chr1",170629869,170632369,"+","PRRX1","ENSG00000116132","Mes","Patient1_A","HCC"
491,"chr1",170630633,170630633,0,0,25,"chr1",170629869,170632369,"+","PRRX1","ENSG00000116132","Mes","Patient1_A","HCC"
492,"chr1",170630634,170630634,11.1111111111111,1,8,"chr1",170629869,170632369,"+","PRRX1","ENSG00000116132","Mes","Patient1_A","HCC"
493,"chr1",170630634,170630634,6.66666666666667,3,42,"chr1",170629869,170632369,"+","PRRX1","ENSG00000116132","Mes","Patient1_A","HCC"
494,"chr1",170630645,170630645,5,1,19,"chr1",170629869,170632369,"+","PRRX1","ENSG00000116132","Mes","Patient1_A","HCC"
495,"chr1",170630645,170630645,0,0,2,"chr1",170629869,170632369,"+","PRRX1","ENSG00000116132","Mes","Patient1_A","HCC"
496,"chr1",170630646,170630646,0,0,34,"chr1",170629869,170632369,"+","PRRX1","ENSG00000116132","Mes","Patient1_A","HCC"
497,"chr1",170630646,170630646,0,0,8,"chr1",170629869,170632369,"+","PRRX1","ENSG00000116132","Mes","Patient1_A","HCC"
498,"chr1",170630647,170630647,0,0,2,"chr1",170629869,170632369,"+","PRRX1","ENSG00000116132","Mes","Patient1_A","HCC"
499,"chr1",170630647,170630647,0,0,18,"chr1",170629869,170632369,"+","PRRX1","ENSG00000116132","Mes","Patient1_A","HCC"
500,"chr1",170630648,170630648,0,0,33,"chr1",170629869,170632369,"+","PRRX1","ENSG00000116132","Mes","Patient1_A","HCC"
501,"chr1",170630648,170630648,0,0,8,"chr1",170629869,170632369,"+","PRRX1","ENSG00000116132","Mes","Patient1_A","HCC"
502,"chr1",170630653,170630653,0,0,2,"chr1",170629869,170632369,"+","PRRX1","ENSG00000116132","Mes","Patient1_A","HCC"
503,"chr1",170630653,170630653,0,0,17,"chr1",170629869,170632369,"+","PRRX1","ENSG00000116132","Mes","Patient1_A","HCC"
504,"chr1",170630654,170630654,3.33333333333333,1,29,"chr1",170629869,170632369,"+","PRRX1","ENSG00000116132","Mes","Patient1_A","HCC"
505,"chr1",170630654,170630654,0,0,8,"chr1",170629869,170632369,"+","PRRX1","ENSG00000116132","Mes","Patient1_A","HCC"
506,"chr1",170630666,170630666,0,0,1,"chr1",170629869,170632369,"+","PRRX1","ENSG00000116132","Mes","Patient1_A","HCC"
507,"chr1",170630666,170630666,7.14285714285714,1,13,"chr1",170629869,170632369,"+","PRRX1","ENSG00000116132","Mes","Patient1_A","HCC"
508,"chr1",170630667,170630667,0,0,6,"chr1",170629869,170632369,"+","PRRX1","ENSG00000116132","Mes","Patient1_A","HCC"
509,"chr1",170630667,170630667,3.84615384615385,1,25,"chr1",170629869,170632369,"+","PRRX1","ENSG00000116132","Mes","Patient1_A","HCC"
510,"chr1",170630668,170630668,7.14285714285714,1,13,"chr1",170629869,170632369,"+","PRRX1","ENSG00000116132","Mes","Patient1_A","HCC"
511,"chr1",170630668,170630668,0,0,1,"chr1",170629869,170632369,"+","PRRX1","ENSG00000116132","Mes","Patient1_A","HCC"
512,"chr1",170630669,170630669,4,1,24,"chr1",170629869,170632369,"+","PRRX1","ENSG00000116132","Mes","Patient1_A","HCC"
513,"chr1",170630669,170630669,0,0,6,"chr1",170629869,170632369,"+","PRRX1","ENSG00000116132","Mes","Patient1_A","HCC"
514,"chr1",170630670,170630670,7.14285714285714,1,13,"chr1",170629869,170632369,"+","PRRX1","ENSG00000116132","Mes","Patient1_A","HCC"
515,"chr1",170630670,170630670,0,0,1,"chr1",170629869,170632369,"+","PRRX1","ENSG00000116132","Mes","Patient1_A","HCC"
516,"chr1",170630671,170630671,12,3,22,"chr1",170629869,170632369,"+","PRRX1","ENSG00000116132","Mes","Patient1_A","HCC"
517,"chr1",170630671,170630671,0,0,6,"chr1",170629869,170632369,"+","PRRX1","ENSG00000116132","Mes","Patient1_A","HCC"
518,"chr1",170630687,170630687,10,1,9,"chr1",170629869,170632369,"+","PRRX1","ENSG00000116132","Mes","Patient1_A","HCC"
519,"chr1",170630687,170630687,0,0,1,"chr1",170629869,170632369,"+","PRRX1","ENSG00000116132","Mes","Patient1_A","HCC"
520,"chr1",170630688,170630688,0,0,6,"chr1",170629869,170632369,"+","PRRX1","ENSG00000116132","Mes","Patient1_A","HCC"
521,"chr1",170630688,170630688,22.7272727272727,5,17,"chr1",170629869,170632369,"+","PRRX1","ENSG00000116132","Mes","Patient1_A","HCC"
522,"chr1",170630712,170630712,0,0,5,"chr1",170629869,170632369,"+","PRRX1","ENSG00000116132","Mes","Patient1_A","HCC"
523,"chr1",170630712,170630712,0,0,1,"chr1",170629869,170632369,"+","PRRX1","ENSG00000116132","Mes","Patient1_A","HCC"
524,"chr1",170630713,170630713,0,0,4,"chr1",170629869,170632369,"+","PRRX1","ENSG00000116132","Mes","Patient1_A","HCC"
525,"chr1",170630713,170630713,9.09090909090909,1,10,"chr1",170629869,170632369,"+","PRRX1","ENSG00000116132","Mes","Patient1_A","HCC"
526,"chr1",170630718,170630718,100,1,0,"chr1",170629869,170632369,"+","PRRX1","ENSG00000116132","Mes","Patient1_A","HCC"
527,"chr1",170630718,170630718,25,1,3,"chr1",170629869,170632369,"+","PRRX1","ENSG00000116132","Mes","Patient1_A","HCC"
528,"chr1",170630719,170630719,20,2,8,"chr1",170629869,170632369,"+","PRRX1","ENSG00000116132","Mes","Patient1_A","HCC"
529,"chr1",170630719,170630719,25,1,3,"chr1",170629869,170632369,"+","PRRX1","ENSG00000116132","Mes","Patient1_A","HCC"
530,"chr1",170630730,170630730,0,0,3,"chr1",170629869,170632369,"+","PRRX1","ENSG00000116132","Mes","Patient1_A","HCC"
531,"chr1",170630730,170630730,0,0,1,"chr1",170629869,170632369,"+","PRRX1","ENSG00000116132","Mes","Patient1_A","HCC"
532,"chr1",170630731,170630731,16.6666666666667,1,5,"chr1",170629869,170632369,"+","PRRX1","ENSG00000116132","Mes","Patient1_A","HCC"
533,"chr1",170630731,170630731,66.6666666666667,2,1,"chr1",170629869,170632369,"+","PRRX1","ENSG00000116132","Mes","Patient1_A","HCC"
534,"chr1",170630734,170630734,100,1,0,"chr1",170629869,170632369,"+","PRRX1","ENSG00000116132","Mes","Patient1_A","HCC"
535,"chr1",170630734,170630734,0,0,3,"chr1",170629869,170632369,"+","PRRX1","ENSG00000116132","Mes","Patient1_A","HCC"
536,"chr1",170630735,170630735,33.3333333333333,1,2,"chr1",170629869,170632369,"+","PRRX1","ENSG00000116132","Mes","Patient1_A","HCC"
537,"chr1",170630735,170630735,33.3333333333333,2,4,"chr1",170629869,170632369,"+","PRRX1","ENSG00000116132","Mes","Patient1_A","HCC"
538,"chr1",170630741,170630741,0,0,3,"chr1",170629869,170632369,"+","PRRX1","ENSG00000116132","Mes","Patient1_A","HCC"
539,"chr1",170630741,170630741,0,0,1,"chr1",170629869,170632369,"+","PRRX1","ENSG00000116132","Mes","Patient1_A","HCC"
540,"chr1",170630742,170630742,0,0,1,"chr1",170629869,170632369,"+","PRRX1","ENSG00000116132","Mes","Patient1_A","HCC"
541,"chr1",170630742,170630742,25,1,3,"chr1",170629869,170632369,"+","PRRX1","ENSG00000116132","Mes","Patient1_A","HCC"
542,"chr1",170630743,170630743,0,0,3,"chr1",170629869,170632369,"+","PRRX1","ENSG00000116132","Mes","Patient1_A","HCC"
543,"chr1",170630743,170630743,0,0,1,"chr1",170629869,170632369,"+","PRRX1","ENSG00000116132","Mes","Patient1_A","HCC"
544,"chr1",170630744,170630744,25,1,3,"chr1",170629869,170632369,"+","PRRX1","ENSG00000116132","Mes","Patient1_A","HCC"
545,"chr1",170630744,170630744,0,0,1,"chr1",170629869,170632369,"+","PRRX1","ENSG00000116132","Mes","Patient1_A","HCC"
546,"chr1",170630746,170630746,0,0,3,"chr1",170629869,170632369,"+","PRRX1","ENSG00000116132","Mes","Patient1_A","HCC"
547,"chr1",170630746,170630746,0,0,1,"chr1",170629869,170632369,"+","PRRX1","ENSG00000116132","Mes","Patient1_A","HCC"
548,"chr1",170630747,170630747,25,1,3,"chr1",170629869,170632369,"+","PRRX1","ENSG00000116132","Mes","Patient1_A","HCC"
549,"chr1",170630755,170630755,0,0,1,"chr1",170629869,170632369,"+","PRRX1","ENSG00000116132","Mes","Patient1_A","HCC"
550,"chr1",170630755,170630755,33.3333333333333,1,2,"chr1",170629869,170632369,"+","PRRX1","ENSG00000116132","Mes","Patient1_A","HCC"
551,"chr1",170630756,170630756,33.3333333333333,1,2,"chr1",170629869,170632369,"+","PRRX1","ENSG00000116132","Mes","Patient1_A","HCC"
552,"chr1",170630758,170630758,0,0,1,"chr1",170629869,170632369,"+","PRRX1","ENSG00000116132","Mes","Patient1_A","HCC"
553,"chr1",170630758,170630758,33.3333333333333,1,2,"chr1",170629869,170632369,"+","PRRX1","ENSG00000116132","Mes","Patient1_A","HCC"
554,"chr1",170630759,170630759,50,1,1,"chr1",170629869,170632369,"+","PRRX1","ENSG00000116132","Mes","Patient1_A","HCC"
555,"chr1",170630780,170630780,0,0,1,"chr1",170629869,170632369,"+","PRRX1","ENSG00000116132","Mes","Patient1_A","HCC"
556,"chr1",170630780,170630780,0,0,1,"chr1",170629869,170632369,"+","PRRX1","ENSG00000116132","Mes","Patient1_A","HCC"
557,"chr1",170630781,170630781,0,0,1,"chr1",170629869,170632369,"+","PRRX1","ENSG00000116132","Mes","Patient1_A","HCC"
558,"chr1",170630784,170630784,0,0,1,"chr1",170629869,170632369,"+","PRRX1","ENSG00000116132","Mes","Patient1_A","HCC"
559,"chr1",170630784,170630784,0,0,1,"chr1",170629869,170632369,"+","PRRX1","ENSG00000116132","Mes","Patient1_A","HCC"
560,"chr1",170630785,170630785,0,0,1,"chr1",170629869,170632369,"+","PRRX1","ENSG00000116132","Mes","Patient1_A","HCC"
561,"chr1",170630792,170630792,0,0,1,"chr1",170629869,170632369,"+","PRRX1","ENSG00000116132","Mes","Patient1_A","HCC"
562,"chr1",170630792,170630792,0,0,1,"chr1",170629869,170632369,"+","PRRX1","ENSG00000116132","Mes","Patient1_A","HCC"
563,"chr1",170630793,170630793,0,0,1,"chr1",170629869,170632369,"+","PRRX1","ENSG00000116132","Mes","Patient1_A","HCC"
564,"chr1",170630796,170630796,0,0,1,"chr1",170629869,170632369,"+","PRRX1","ENSG00000116132","Mes","Patient1_A","HCC"
565,"chr1",170630796,170630796,0,0,1,"chr1",170629869,170632369,"+","PRRX1","ENSG00000116132","Mes","Patient1_A","HCC"
566,"chr1",170630797,170630797,0,0,1,"chr1",170629869,170632369,"+","PRRX1","ENSG00000116132","Mes","Patient1_A","HCC"
567,"chr1",170630820,170630820,0,0,1,"chr1",170629869,170632369,"+","PRRX1","ENSG00000116132","Mes","Patient1_A","HCC"
568,"chr1",170630840,170630840,0,0,1,"chr1",170629869,170632369,"+","PRRX1","ENSG00000116132","Mes","Patient1_A","HCC"
569,"chr1",170630848,170630848,0,0,1,"chr1",170629869,170632369,"+","PRRX1","ENSG00000116132","Mes","Patient1_A","HCC"
570,"chr1",170631080,170631080,0,0,1,"chr1",170629869,170632369,"+","PRRX1","ENSG00000116132","Mes","Patient1_A","HCC"
571,"chr1",170631100,170631100,0,0,1,"chr1",170629869,170632369,"+","PRRX1","ENSG00000116132","Mes","Patient1_A","HCC"
572,"chr1",170631135,170631135,0,0,3,"chr1",170629869,170632369,"+","PRRX1","ENSG00000116132","Mes","Patient1_A","HCC"
573,"chr1",170631135,170631135,0,0,1,"chr1",170629869,170632369,"+","PRRX1","ENSG00000116132","Mes","Patient1_A","HCC"
574,"chr1",170631143,170631143,0,0,1,"chr1",170629869,170632369,"+","PRRX1","ENSG00000116132","Mes","Patient1_A","HCC"
575,"chr1",170631143,170631143,0,0,3,"chr1",170629869,170632369,"+","PRRX1","ENSG00000116132","Mes","Patient1_A","HCC"
576,"chr1",170631149,170631149,0,0,3,"chr1",170629869,170632369,"+","PRRX1","ENSG00000116132","Mes","Patient1_A","HCC"
577,"chr1",170631149,170631149,0,0,1,"chr1",170629869,170632369,"+","PRRX1","ENSG00000116132","Mes","Patient1_A","HCC"
578,"chr1",170631169,170631169,0,0,1,"chr1",170629869,170632369,"+","PRRX1","ENSG00000116132","Mes","Patient1_A","HCC"
579,"chr1",170631169,170631169,0,0,3,"chr1",170629869,170632369,"+","PRRX1","ENSG00000116132","Mes","Patient1_A","HCC"
580,"chr1",170631171,170631171,0,0,1,"chr1",170629869,170632369,"+","PRRX1","ENSG00000116132","Mes","Patient1_A","HCC"
581,"chr1",170631171,170631171,0,0,3,"chr1",170629869,170632369,"+","PRRX1","ENSG00000116132","Mes","Patient1_A","HCC"
582,"chr1",170631189,170631189,0,0,1,"chr1",170629869,170632369,"+","PRRX1","ENSG00000116132","Mes","Patient1_A","HCC"
583,"chr1",170631189,170631189,0,0,3,"chr1",170629869,170632369,"+","PRRX1","ENSG00000116132","Mes","Patient1_A","HCC"
584,"chr1",170631222,170631222,0,0,1,"chr1",170629869,170632369,"+","PRRX1","ENSG00000116132","Mes","Patient1_A","HCC"
585,"chr1",170631222,170631222,0,0,3,"chr1",170629869,170632369,"+","PRRX1","ENSG00000116132","Mes","Patient1_A","HCC"
586,"chr1",170631332,170631332,0,0,2,"chr1",170629869,170632369,"+","PRRX1","ENSG00000116132","Mes","Patient1_A","HCC"
587,"chr1",170631338,170631338,33.3333333333333,1,2,"chr1",170629869,170632369,"+","PRRX1","ENSG00000116132","Mes","Patient1_A","HCC"
588,"chr1",170631342,170631342,0,0,4,"chr1",170629869,170632369,"+","PRRX1","ENSG00000116132","Mes","Patient1_A","HCC"
589,"chr1",170631357,170631357,0,0,4,"chr1",170629869,170632369,"+","PRRX1","ENSG00000116132","Mes","Patient1_A","HCC"
590,"chr1",170631381,170631381,0,0,2,"chr1",170629869,170632369,"+","PRRX1","ENSG00000116132","Mes","Patient1_A","HCC"
591,"chr1",170631381,170631381,0,0,5,"chr1",170629869,170632369,"+","PRRX1","ENSG00000116132","Mes","Patient1_A","HCC"
592,"chr1",170631420,170631420,0,0,8,"chr1",170629869,170632369,"+","PRRX1","ENSG00000116132","Mes","Patient1_A","HCC"
593,"chr1",170631420,170631420,0,0,3,"chr1",170629869,170632369,"+","PRRX1","ENSG00000116132","Mes","Patient1_A","HCC"
594,"chr1",170631428,170631428,0,0,7,"chr1",170629869,170632369,"+","PRRX1","ENSG00000116132","Mes","Patient1_A","HCC"
595,"chr1",170631428,170631428,0,0,3,"chr1",170629869,170632369,"+","PRRX1","ENSG00000116132","Mes","Patient1_A","HCC"
596,"chr1",170631432,170631432,0,0,7,"chr1",170629869,170632369,"+","PRRX1","ENSG00000116132","Mes","Patient1_A","HCC"
597,"chr1",170631432,170631432,0,0,3,"chr1",170629869,170632369,"+","PRRX1","ENSG00000116132","Mes","Patient1_A","HCC"
598,"chr1",170631493,170631493,0,0,2,"chr1",170629869,170632369,"+","PRRX1","ENSG00000116132","Mes","Patient1_A","HCC"
599,"chr1",170631494,170631494,0,0,5,"chr1",170629869,170632369,"+","PRRX1","ENSG00000116132","Mes","Patient1_A","HCC"
600,"chr1",170631494,170631494,0,0,3,"chr1",170629869,170632369,"+","PRRX1","ENSG00000116132","Mes","Patient1_A","HCC"
601,"chr1",170631512,170631512,0,0,2,"chr1",170629869,170632369,"+","PRRX1","ENSG00000116132","Mes","Patient1_A","HCC"
602,"chr1",170631513,170631513,0,0,5,"chr1",170629869,170632369,"+","PRRX1","ENSG00000116132","Mes","Patient1_A","HCC"
603,"chr1",170631513,170631513,33.3333333333333,1,2,"chr1",170629869,170632369,"+","PRRX1","ENSG00000116132","Mes","Patient1_A","HCC"
604,"chr1",170631518,170631518,50,1,1,"chr1",170629869,170632369,"+","PRRX1","ENSG00000116132","Mes","Patient1_A","HCC"
605,"chr1",170631519,170631519,0,0,4,"chr1",170629869,170632369,"+","PRRX1","ENSG00000116132","Mes","Patient1_A","HCC"
606,"chr1",170631519,170631519,0,0,3,"chr1",170629869,170632369,"+","PRRX1","ENSG00000116132","Mes","Patient1_A","HCC"
607,"chr1",170631545,170631545,100,1,0,"chr1",170629869,170632369,"+","PRRX1","ENSG00000116132","Mes","Patient1_A","HCC"
608,"chr1",170631546,170631546,0,0,3,"chr1",170629869,170632369,"+","PRRX1","ENSG00000116132","Mes","Patient1_A","HCC"
609,"chr1",170631566,170631566,0,0,2,"chr1",170629869,170632369,"+","PRRX1","ENSG00000116132","Mes","Patient1_A","HCC"
610,"chr1",170631803,170631803,0,0,1,"chr1",170629869,170632369,"+","PRRX1","ENSG00000116132","Mes","Patient1_A","HCC"
611,"chr1",170631848,170631848,0,0,1,"chr1",170629869,170632369,"+","PRRX1","ENSG00000116132","Mes","Patient1_A","HCC"
612,"chr1",170631894,170631894,0,0,1,"chr1",170629869,170632369,"+","PRRX1","ENSG00000116132","Mes","Patient1_A","HCC"
613,"chr1",201368311,201368311,0,0,2,"chr1",201368236,201370736,"-","LAD1","ENSG00000159166","Epi","Patient1_A","HCC"
614,"chr1",201368323,201368323,0,0,2,"chr1",201368236,201370736,"-","LAD1","ENSG00000159166","Epi","Patient1_A","HCC"
615,"chr1",201368331,201368331,0,0,2,"chr1",201368236,201370736,"-","LAD1","ENSG00000159166","Epi","Patient1_A","HCC"
616,"chr1",201368357,201368357,0,0,2,"chr1",201368236,201370736,"-","LAD1","ENSG00000159166","Epi","Patient1_A","HCC"
617,"chr1",201368360,201368360,0,0,2,"chr1",201368236,201370736,"-","LAD1","ENSG00000159166","Epi","Patient1_A","HCC"
618,"chr1",201368361,201368361,0,0,1,"chr1",201368236,201370736,"-","LAD1","ENSG00000159166","Epi","Patient1_A","HCC"
619,"chr1",201368368,201368368,0,0,2,"chr1",201368236,201370736,"-","LAD1","ENSG00000159166","Epi","Patient1_A","HCC"
620,"chr1",201368369,201368369,0,0,1,"chr1",201368236,201370736,"-","LAD1","ENSG00000159166","Epi","Patient1_A","HCC"
621,"chr1",201368377,201368377,0,0,2,"chr1",201368236,201370736,"-","LAD1","ENSG00000159166","Epi","Patient1_A","HCC"
622,"chr1",201368378,201368378,0,0,1,"chr1",201368236,201370736,"-","LAD1","ENSG00000159166","Epi","Patient1_A","HCC"
623,"chr1",201368387,201368387,0,0,2,"chr1",201368236,201370736,"-","LAD1","ENSG00000159166","Epi","Patient1_A","HCC"
624,"chr1",201368388,201368388,0,0,1,"chr1",201368236,201370736,"-","LAD1","ENSG00000159166","Epi","Patient1_A","HCC"
625,"chr1",201368390,201368390,0,0,2,"chr1",201368236,201370736,"-","LAD1","ENSG00000159166","Epi","Patient1_A","HCC"
626,"chr1",201368391,201368391,0,0,1,"chr1",201368236,201370736,"-","LAD1","ENSG00000159166","Epi","Patient1_A","HCC"
627,"chr1",201368405,201368405,0,0,2,"chr1",201368236,201370736,"-","LAD1","ENSG00000159166","Epi","Patient1_A","HCC"
628,"chr1",201368406,201368406,0,0,1,"chr1",201368236,201370736,"-","LAD1","ENSG00000159166","Epi","Patient1_A","HCC"
629,"chr1",201368407,201368407,0,0,2,"chr1",201368236,201370736,"-","LAD1","ENSG00000159166","Epi","Patient1_A","HCC"
630,"chr1",201368408,201368408,0,0,1,"chr1",201368236,201370736,"-","LAD1","ENSG00000159166","Epi","Patient1_A","HCC"
631,"chr1",201368448,201368448,0,0,2,"chr1",201368236,201370736,"-","LAD1","ENSG00000159166","Epi","Patient1_A","HCC"
632,"chr1",201368449,201368449,0,0,1,"chr1",201368236,201370736,"-","LAD1","ENSG00000159166","Epi","Patient1_A","HCC"
633,"chr1",201368449,201368449,0,0,1,"chr1",201368236,201370736,"-","LAD1","ENSG00000159166","Epi","Patient1_A","HCC"
634,"chr1",201368450,201368450,0,0,2,"chr1",201368236,201370736,"-","LAD1","ENSG00000159166","Epi","Patient1_A","HCC"
635,"chr1",201368451,201368451,0,0,1,"chr1",201368236,201370736,"-","LAD1","ENSG00000159166","Epi","Patient1_A","HCC"
636,"chr1",201368451,201368451,0,0,1,"chr1",201368236,201370736,"-","LAD1","ENSG00000159166","Epi","Patient1_A","HCC"
637,"chr1",201368456,201368456,0,0,2,"chr1",201368236,201370736,"-","LAD1","ENSG00000159166","Epi","Patient1_A","HCC"
638,"chr1",201368457,201368457,0,0,1,"chr1",201368236,201370736,"-","LAD1","ENSG00000159166","Epi","Patient1_A","HCC"
639,"chr1",201368457,201368457,0,0,1,"chr1",201368236,201370736,"-","LAD1","ENSG00000159166","Epi","Patient1_A","HCC"
640,"chr1",201368460,201368460,0,0,2,"chr1",201368236,201370736,"-","LAD1","ENSG00000159166","Epi","Patient1_A","HCC"
641,"chr1",201368461,201368461,0,0,1,"chr1",201368236,201370736,"-","LAD1","ENSG00000159166","Epi","Patient1_A","HCC"
642,"chr1",201368461,201368461,0,0,1,"chr1",201368236,201370736,"-","LAD1","ENSG00000159166","Epi","Patient1_A","HCC"
643,"chr1",201368462,201368462,0,0,2,"chr1",201368236,201370736,"-","LAD1","ENSG00000159166","Epi","Patient1_A","HCC"
644,"chr1",201368463,201368463,0,0,1,"chr1",201368236,201370736,"-","LAD1","ENSG00000159166","Epi","Patient1_A","HCC"
645,"chr1",201368463,201368463,0,0,1,"chr1",201368236,201370736,"-","LAD1","ENSG00000159166","Epi","Patient1_A","HCC"
646,"chr1",201368467,201368467,0,0,2,"chr1",201368236,201370736,"-","LAD1","ENSG00000159166","Epi","Patient1_A","HCC"
647,"chr1",201368468,201368468,0,0,1,"chr1",201368236,201370736,"-","LAD1","ENSG00000159166","Epi","Patient1_A","HCC"
648,"chr1",201368468,201368468,0,0,1,"chr1",201368236,201370736,"-","LAD1","ENSG00000159166","Epi","Patient1_A","HCC"
649,"chr1",201368470,201368470,0,0,2,"chr1",201368236,201370736,"-","LAD1","ENSG00000159166","Epi","Patient1_A","HCC"
650,"chr1",201368471,201368471,0,0,1,"chr1",201368236,201370736,"-","LAD1","ENSG00000159166","Epi","Patient1_A","HCC"
651,"chr1",201368471,201368471,0,0,1,"chr1",201368236,201370736,"-","LAD1","ENSG00000159166","Epi","Patient1_A","HCC"
652,"chr1",201368474,201368474,0,0,2,"chr1",201368236,201370736,"-","LAD1","ENSG00000159166","Epi","Patient1_A","HCC"
653,"chr1",201368475,201368475,0,0,1,"chr1",201368236,201370736,"-","LAD1","ENSG00000159166","Epi","Patient1_A","HCC"
654,"chr1",201368475,201368475,0,0,1,"chr1",201368236,201370736,"-","LAD1","ENSG00000159166","Epi","Patient1_A","HCC"
655,"chr1",201368477,201368477,0,0,2,"chr1",201368236,201370736,"-","LAD1","ENSG00000159166","Epi","Patient1_A","HCC"
656,"chr1",201368478,201368478,0,0,1,"chr1",201368236,201370736,"-","LAD1","ENSG00000159166","Epi","Patient1_A","HCC"
657,"chr1",201368478,201368478,0,0,1,"chr1",201368236,201370736,"-","LAD1","ENSG00000159166","Epi","Patient1_A","HCC"
658,"chr1",201368489,201368489,0,0,2,"chr1",201368236,201370736,"-","LAD1","ENSG00000159166","Epi","Patient1_A","HCC"
659,"chr1",201368490,201368490,0,0,1,"chr1",201368236,201370736,"-","LAD1","ENSG00000159166","Epi","Patient1_A","HCC"
660,"chr1",201368490,201368490,0,0,1,"chr1",201368236,201370736,"-","LAD1","ENSG00000159166","Epi","Patient1_A","HCC"
661,"chr1",201368526,201368526,0,0,1,"chr1",201368236,201370736,"-","LAD1","ENSG00000159166","Epi","Patient1_A","HCC"
662,"chr1",201368526,201368526,0,0,1,"chr1",201368236,201370736,"-","LAD1","ENSG00000159166","Epi","Patient1_A","HCC"
663,"chr1",201368527,201368527,0,0,1,"chr1",201368236,201370736,"-","LAD1","ENSG00000159166","Epi","Patient1_A","HCC"
664,"chr1",201368527,201368527,0,0,2,"chr1",201368236,201370736,"-","LAD1","ENSG00000159166","Epi","Patient1_A","HCC"
665,"chr1",201368541,201368541,0,0,3,"chr1",201368236,201370736,"-","LAD1","ENSG00000159166","Epi","Patient1_A","HCC"
666,"chr1",201368541,201368541,0,0,1,"chr1",201368236,201370736,"-","LAD1","ENSG00000159166","Epi","Patient1_A","HCC"
667,"chr1",201368542,201368542,0,0,3,"chr1",201368236,201370736,"-","LAD1","ENSG00000159166","Epi","Patient1_A","HCC"
668,"chr1",201368542,201368542,0,0,3,"chr1",201368236,201370736,"-","LAD1","ENSG00000159166","Epi","Patient1_A","HCC"
669,"chr1",201368543,201368543,0,0,1,"chr1",201368236,201370736,"-","LAD1","ENSG00000159166","Epi","Patient1_A","HCC"
670,"chr1",201368543,201368543,0,0,3,"chr1",201368236,201370736,"-","LAD1","ENSG00000159166","Epi","Patient1_A","HCC"
671,"chr1",201368544,201368544,0,0,3,"chr1",201368236,201370736,"-","LAD1","ENSG00000159166","Epi","Patient1_A","HCC"
672,"chr1",201368544,201368544,0,0,3,"chr1",201368236,201370736,"-","LAD1","ENSG00000159166","Epi","Patient1_A","HCC"
673,"chr1",201368545,201368545,0,0,1,"chr1",201368236,201370736,"-","LAD1","ENSG00000159166","Epi","Patient1_A","HCC"
674,"chr1",201368545,201368545,0,0,3,"chr1",201368236,201370736,"-","LAD1","ENSG00000159166","Epi","Patient1_A","HCC"
675,"chr1",201368546,201368546,0,0,3,"chr1",201368236,201370736,"-","LAD1","ENSG00000159166","Epi","Patient1_A","HCC"
676,"chr1",201368546,201368546,0,0,3,"chr1",201368236,201370736,"-","LAD1","ENSG00000159166","Epi","Patient1_A","HCC"
677,"chr1",201368550,201368550,0,0,3,"chr1",201368236,201370736,"-","LAD1","ENSG00000159166","Epi","Patient1_A","HCC"
678,"chr1",201368550,201368550,0,0,1,"chr1",201368236,201370736,"-","LAD1","ENSG00000159166","Epi","Patient1_A","HCC"
679,"chr1",201368551,201368551,0,0,3,"chr1",201368236,201370736,"-","LAD1","ENSG00000159166","Epi","Patient1_A","HCC"
680,"chr1",201368551,201368551,0,0,3,"chr1",201368236,201370736,"-","LAD1","ENSG00000159166","Epi","Patient1_A","HCC"
681,"chr1",201368554,201368554,0,0,3,"chr1",201368236,201370736,"-","LAD1","ENSG00000159166","Epi","Patient1_A","HCC"
682,"chr1",201368555,201368555,0,0,3,"chr1",201368236,201370736,"-","LAD1","ENSG00000159166","Epi","Patient1_A","HCC"
683,"chr1",201368555,201368555,0,0,3,"chr1",201368236,201370736,"-","LAD1","ENSG00000159166","Epi","Patient1_A","HCC"
684,"chr1",201368556,201368556,0,0,3,"chr1",201368236,201370736,"-","LAD1","ENSG00000159166","Epi","Patient1_A","HCC"
685,"chr1",201368557,201368557,0,0,3,"chr1",201368236,201370736,"-","LAD1","ENSG00000159166","Epi","Patient1_A","HCC"
686,"chr1",201368557,201368557,0,0,3,"chr1",201368236,201370736,"-","LAD1","ENSG00000159166","Epi","Patient1_A","HCC"
687,"chr1",201368561,201368561,33.3333333333333,1,2,"chr1",201368236,201370736,"-","LAD1","ENSG00000159166","Epi","Patient1_A","HCC"
688,"chr1",201368562,201368562,0,0,4,"chr1",201368236,201370736,"-","LAD1","ENSG00000159166","Epi","Patient1_A","HCC"
689,"chr1",201368562,201368562,0,0,3,"chr1",201368236,201370736,"-","LAD1","ENSG00000159166","Epi","Patient1_A","HCC"
690,"chr1",201368569,201368569,0,0,3,"chr1",201368236,201370736,"-","LAD1","ENSG00000159166","Epi","Patient1_A","HCC"
691,"chr1",201368570,201368570,0,0,3,"chr1",201368236,201370736,"-","LAD1","ENSG00000159166","Epi","Patient1_A","HCC"
692,"chr1",201368570,201368570,0,0,4,"chr1",201368236,201370736,"-","LAD1","ENSG00000159166","Epi","Patient1_A","HCC"
693,"chr1",201368574,201368574,0,0,3,"chr1",201368236,201370736,"-","LAD1","ENSG00000159166","Epi","Patient1_A","HCC"
694,"chr1",201368575,201368575,0,0,4,"chr1",201368236,201370736,"-","LAD1","ENSG00000159166","Epi","Patient1_A","HCC"
695,"chr1",201368575,201368575,0,0,3,"chr1",201368236,201370736,"-","LAD1","ENSG00000159166","Epi","Patient1_A","HCC"
696,"chr1",201368598,201368598,0,0,3,"chr1",201368236,201370736,"-","LAD1","ENSG00000159166","Epi","Patient1_A","HCC"
697,"chr1",201368599,201368599,0,0,3,"chr1",201368236,201370736,"-","LAD1","ENSG00000159166","Epi","Patient1_A","HCC"
698,"chr1",201368599,201368599,0,0,4,"chr1",201368236,201370736,"-","LAD1","ENSG00000159166","Epi","Patient1_A","HCC"
699,"chr1",201368613,201368613,0,0,5,"chr1",201368236,201370736,"-","LAD1","ENSG00000159166","Epi","Patient1_A","HCC"
700,"chr1",201368614,201368614,0,0,4,"chr1",201368236,201370736,"-","LAD1","ENSG00000159166","Epi","Patient1_A","HCC"
701,"chr1",201368614,201368614,0,0,4,"chr1",201368236,201370736,"-","LAD1","ENSG00000159166","Epi","Patient1_A","HCC"
702,"chr1",201368634,201368634,0,0,5,"chr1",201368236,201370736,"-","LAD1","ENSG00000159166","Epi","Patient1_A","HCC"
703,"chr1",201368634,201368634,0,0,2,"chr1",201368236,201370736,"-","LAD1","ENSG00000159166","Epi","Patient1_A","HCC"
704,"chr1",201368635,201368635,0,0,4,"chr1",201368236,201370736,"-","LAD1","ENSG00000159166","Epi","Patient1_A","HCC"
705,"chr1",201368635,201368635,0,0,4,"chr1",201368236,201370736,"-","LAD1","ENSG00000159166","Epi","Patient1_A","HCC"
706,"chr1",201368639,201368639,50,1,1,"chr1",201368236,201370736,"-","LAD1","ENSG00000159166","Epi","Patient1_A","HCC"
707,"chr1",201368639,201368639,0,0,5,"chr1",201368236,201370736,"-","LAD1","ENSG00000159166","Epi","Patient1_A","HCC"
708,"chr1",201368640,201368640,0,0,4,"chr1",201368236,201370736,"-","LAD1","ENSG00000159166","Epi","Patient1_A","HCC"
709,"chr1",201368640,201368640,0,0,4,"chr1",201368236,201370736,"-","LAD1","ENSG00000159166","Epi","Patient1_A","HCC"
710,"chr1",201368643,201368643,0,0,2,"chr1",201368236,201370736,"-","LAD1","ENSG00000159166","Epi","Patient1_A","HCC"
711,"chr1",201368643,201368643,0,0,5,"chr1",201368236,201370736,"-","LAD1","ENSG00000159166","Epi","Patient1_A","HCC"
712,"chr1",201368644,201368644,0,0,4,"chr1",201368236,201370736,"-","LAD1","ENSG00000159166","Epi","Patient1_A","HCC"
713,"chr1",201368644,201368644,0,0,4,"chr1",201368236,201370736,"-","LAD1","ENSG00000159166","Epi","Patient1_A","HCC"
714,"chr1",201368645,201368645,0,0,2,"chr1",201368236,201370736,"-","LAD1","ENSG00000159166","Epi","Patient1_A","HCC"
715,"chr1",201368645,201368645,0,0,5,"chr1",201368236,201370736,"-","LAD1","ENSG00000159166","Epi","Patient1_A","HCC"
716,"chr1",201368646,201368646,0,0,4,"chr1",201368236,201370736,"-","LAD1","ENSG00000159166","Epi","Patient1_A","HCC"
717,"chr1",201368646,201368646,0,0,4,"chr1",201368236,201370736,"-","LAD1","ENSG00000159166","Epi","Patient1_A","HCC"
718,"chr1",201368651,201368651,0,0,2,"chr1",201368236,201370736,"-","LAD1","ENSG00000159166","Epi","Patient1_A","HCC"
719,"chr1",201368651,201368651,0,0,4,"chr1",201368236,201370736,"-","LAD1","ENSG00000159166","Epi","Patient1_A","HCC"
720,"chr1",201368652,201368652,0,0,4,"chr1",201368236,201370736,"-","LAD1","ENSG00000159166","Epi","Patient1_A","HCC"
721,"chr1",201368652,201368652,0,0,4,"chr1",201368236,201370736,"-","LAD1","ENSG00000159166","Epi","Patient1_A","HCC"
722,"chr1",201368669,201368669,0,0,4,"chr1",201368236,201370736,"-","LAD1","ENSG00000159166","Epi","Patient1_A","HCC"
723,"chr1",201368669,201368669,0,0,2,"chr1",201368236,201370736,"-","LAD1","ENSG00000159166","Epi","Patient1_A","HCC"
724,"chr1",201368670,201368670,0,0,4,"chr1",201368236,201370736,"-","LAD1","ENSG00000159166","Epi","Patient1_A","HCC"
725,"chr1",201368670,201368670,0,0,3,"chr1",201368236,201370736,"-","LAD1","ENSG00000159166","Epi","Patient1_A","HCC"
726,"chr1",201368672,201368672,0,0,2,"chr1",201368236,201370736,"-","LAD1","ENSG00000159166","Epi","Patient1_A","HCC"
727,"chr1",201368672,201368672,25,1,3,"chr1",201368236,201370736,"-","LAD1","ENSG00000159166","Epi","Patient1_A","HCC"
728,"chr1",201368673,201368673,0,0,4,"chr1",201368236,201370736,"-","LAD1","ENSG00000159166","Epi","Patient1_A","HCC"
729,"chr1",201368673,201368673,0,0,3,"chr1",201368236,201370736,"-","LAD1","ENSG00000159166","Epi","Patient1_A","HCC"
730,"chr1",201368676,201368676,0,0,4,"chr1",201368236,201370736,"-","LAD1","ENSG00000159166","Epi","Patient1_A","HCC"
731,"chr1",201368676,201368676,0,0,2,"chr1",201368236,201370736,"-","LAD1","ENSG00000159166","Epi","Patient1_A","HCC"
732,"chr1",201368677,201368677,0,0,2,"chr1",201368236,201370736,"-","LAD1","ENSG00000159166","Epi","Patient1_A","HCC"
733,"chr1",201368677,201368677,0,0,3,"chr1",201368236,201370736,"-","LAD1","ENSG00000159166","Epi","Patient1_A","HCC"
734,"chr1",201368681,201368681,0,0,2,"chr1",201368236,201370736,"-","LAD1","ENSG00000159166","Epi","Patient1_A","HCC"
735,"chr1",201368681,201368681,0,0,4,"chr1",201368236,201370736,"-","LAD1","ENSG00000159166","Epi","Patient1_A","HCC"
736,"chr1",201368682,201368682,0,0,2,"chr1",201368236,201370736,"-","LAD1","ENSG00000159166","Epi","Patient1_A","HCC"
737,"chr1",201368682,201368682,0,0,3,"chr1",201368236,201370736,"-","LAD1","ENSG00000159166","Epi","Patient1_A","HCC"
738,"chr1",201368683,201368683,0,0,4,"chr1",201368236,201370736,"-","LAD1","ENSG00000159166","Epi","Patient1_A","HCC"
739,"chr1",201368683,201368683,0,0,2,"chr1",201368236,201370736,"-","LAD1","ENSG00000159166","Epi","Patient1_A","HCC"
740,"chr1",201368684,201368684,0,0,1,"chr1",201368236,201370736,"-","LAD1","ENSG00000159166","Epi","Patient1_A","HCC"
741,"chr1",201368684,201368684,0,0,2,"chr1",201368236,201370736,"-","LAD1","ENSG00000159166","Epi","Patient1_A","HCC"
742,"chr1",201368689,201368689,0,0,2,"chr1",201368236,201370736,"-","LAD1","ENSG00000159166","Epi","Patient1_A","HCC"
743,"chr1",201368689,201368689,0,0,2,"chr1",201368236,201370736,"-","LAD1","ENSG00000159166","Epi","Patient1_A","HCC"
744,"chr1",201368690,201368690,0,0,2,"chr1",201368236,201370736,"-","LAD1","ENSG00000159166","Epi","Patient1_A","HCC"
745,"chr1",201368690,201368690,0,0,1,"chr1",201368236,201370736,"-","LAD1","ENSG00000159166","Epi","Patient1_A","HCC"
746,"chr1",201368693,201368693,0,0,2,"chr1",201368236,201370736,"-","LAD1","ENSG00000159166","Epi","Patient1_A","HCC"
747,"chr1",201368693,201368693,0,0,2,"chr1",201368236,201370736,"-","LAD1","ENSG00000159166","Epi","Patient1_A","HCC"
748,"chr1",201368694,201368694,0,0,1,"chr1",201368236,201370736,"-","LAD1","ENSG00000159166","Epi","Patient1_A","HCC"
749,"chr1",201368694,201368694,0,0,2,"chr1",201368236,201370736,"-","LAD1","ENSG00000159166","Epi","Patient1_A","HCC"
750,"chr1",201368696,201368696,0,0,2,"chr1",201368236,201370736,"-","LAD1","ENSG00000159166","Epi","Patient1_A","HCC"
751,"chr1",201368696,201368696,0,0,2,"chr1",201368236,201370736,"-","LAD1","ENSG00000159166","Epi","Patient1_A","HCC"
752,"chr1",201368697,201368697,0,0,2,"chr1",201368236,201370736,"-","LAD1","ENSG00000159166","Epi","Patient1_A","HCC"
753,"chr1",201368697,201368697,0,0,1,"chr1",201368236,201370736,"-","LAD1","ENSG00000159166","Epi","Patient1_A","HCC"
754,"chr1",201368700,201368700,0,0,2,"chr1",201368236,201370736,"-","LAD1","ENSG00000159166","Epi","Patient1_A","HCC"
755,"chr1",201368700,201368700,0,0,2,"chr1",201368236,201370736,"-","LAD1","ENSG00000159166","Epi","Patient1_A","HCC"
756,"chr1",201368701,201368701,0,0,1,"chr1",201368236,201370736,"-","LAD1","ENSG00000159166","Epi","Patient1_A","HCC"
757,"chr1",201368701,201368701,0,0,2,"chr1",201368236,201370736,"-","LAD1","ENSG00000159166","Epi","Patient1_A","HCC"
758,"chr1",201368704,201368704,0,0,3,"chr1",201368236,201370736,"-","LAD1","ENSG00000159166","Epi","Patient1_A","HCC"
759,"chr1",201368704,201368704,0,0,3,"chr1",201368236,201370736,"-","LAD1","ENSG00000159166","Epi","Patient1_A","HCC"
760,"chr1",201368705,201368705,0,0,1,"chr1",201368236,201370736,"-","LAD1","ENSG00000159166","Epi","Patient1_A","HCC"
761,"chr1",201368705,201368705,0,0,2,"chr1",201368236,201370736,"-","LAD1","ENSG00000159166","Epi","Patient1_A","HCC"
762,"chr1",201368710,201368710,0,0,3,"chr1",201368236,201370736,"-","LAD1","ENSG00000159166","Epi","Patient1_A","HCC"
763,"chr1",201368710,201368710,0,0,3,"chr1",201368236,201370736,"-","LAD1","ENSG00000159166","Epi","Patient1_A","HCC"
764,"chr1",201368711,201368711,0,0,1,"chr1",201368236,201370736,"-","LAD1","ENSG00000159166","Epi","Patient1_A","HCC"
765,"chr1",201368711,201368711,0,0,2,"chr1",201368236,201370736,"-","LAD1","ENSG00000159166","Epi","Patient1_A","HCC"
766,"chr1",201368713,201368713,0,0,3,"chr1",201368236,201370736,"-","LAD1","ENSG00000159166","Epi","Patient1_A","HCC"
767,"chr1",201368713,201368713,0,0,3,"chr1",201368236,201370736,"-","LAD1","ENSG00000159166","Epi","Patient1_A","HCC"
768,"chr1",201368714,201368714,0,0,2,"chr1",201368236,201370736,"-","LAD1","ENSG00000159166","Epi","Patient1_A","HCC"
769,"chr1",201368714,201368714,0,0,1,"chr1",201368236,201370736,"-","LAD1","ENSG00000159166","Epi","Patient1_A","HCC"
770,"chr1",201368725,201368725,0,0,3,"chr1",201368236,201370736,"-","LAD1","ENSG00000159166","Epi","Patient1_A","HCC"
771,"chr1",201368725,201368725,0,0,3,"chr1",201368236,201370736,"-","LAD1","ENSG00000159166","Epi","Patient1_A","HCC"
772,"chr1",201368726,201368726,0,0,1,"chr1",201368236,201370736,"-","LAD1","ENSG00000159166","Epi","Patient1_A","HCC"
773,"chr1",201368726,201368726,0,0,2,"chr1",201368236,201370736,"-","LAD1","ENSG00000159166","Epi","Patient1_A","HCC"
774,"chr1",201368733,201368733,0,0,4,"chr1",201368236,201370736,"-","LAD1","ENSG00000159166","Epi","Patient1_A","HCC"
775,"chr1",201368733,201368733,33.3333333333333,1,2,"chr1",201368236,201370736,"-","LAD1","ENSG00000159166","Epi","Patient1_A","HCC"
776,"chr1",201368734,201368734,0,0,1,"chr1",201368236,201370736,"-","LAD1","ENSG00000159166","Epi","Patient1_A","HCC"
777,"chr1",201368738,201368738,0,0,3,"chr1",201368236,201370736,"-","LAD1","ENSG00000159166","Epi","Patient1_A","HCC"
778,"chr1",201368738,201368738,0,0,4,"chr1",201368236,201370736,"-","LAD1","ENSG00000159166","Epi","Patient1_A","HCC"
779,"chr1",201368739,201368739,0,0,1,"chr1",201368236,201370736,"-","LAD1","ENSG00000159166","Epi","Patient1_A","HCC"
780,"chr1",201368744,201368744,0,0,3,"chr1",201368236,201370736,"-","LAD1","ENSG00000159166","Epi","Patient1_A","HCC"
781,"chr1",201368744,201368744,0,0,4,"chr1",201368236,201370736,"-","LAD1","ENSG00000159166","Epi","Patient1_A","HCC"
782,"chr1",201368745,201368745,0,0,1,"chr1",201368236,201370736,"-","LAD1","ENSG00000159166","Epi","Patient1_A","HCC"
783,"chr1",201368771,201368771,0,0,2,"chr1",201368236,201370736,"-","LAD1","ENSG00000159166","Epi","Patient1_A","HCC"
784,"chr1",201368771,201368771,0,0,3,"chr1",201368236,201370736,"-","LAD1","ENSG00000159166","Epi","Patient1_A","HCC"
785,"chr1",201368783,201368783,0,0,3,"chr1",201368236,201370736,"-","LAD1","ENSG00000159166","Epi","Patient1_A","HCC"
786,"chr1",201368783,201368783,0,0,2,"chr1",201368236,201370736,"-","LAD1","ENSG00000159166","Epi","Patient1_A","HCC"
787,"chr1",201368791,201368791,0,0,2,"chr1",201368236,201370736,"-","LAD1","ENSG00000159166","Epi","Patient1_A","HCC"
788,"chr1",201368791,201368791,0,0,3,"chr1",201368236,201370736,"-","LAD1","ENSG00000159166","Epi","Patient1_A","HCC"
789,"chr1",201368799,201368799,0,0,3,"chr1",201368236,201370736,"-","LAD1","ENSG00000159166","Epi","Patient1_A","HCC"
790,"chr1",201368799,201368799,0,0,3,"chr1",201368236,201370736,"-","LAD1","ENSG00000159166","Epi","Patient1_A","HCC"
791,"chr1",201368801,201368801,0,0,3,"chr1",201368236,201370736,"-","LAD1","ENSG00000159166","Epi","Patient1_A","HCC"
792,"chr1",201368801,201368801,0,0,3,"chr1",201368236,201370736,"-","LAD1","ENSG00000159166","Epi","Patient1_A","HCC"
793,"chr1",201368809,201368809,0,0,3,"chr1",201368236,201370736,"-","LAD1","ENSG00000159166","Epi","Patient1_A","HCC"
794,"chr1",201368809,201368809,0,0,3,"chr1",201368236,201370736,"-","LAD1","ENSG00000159166","Epi","Patient1_A","HCC"
795,"chr1",201368811,201368811,0,0,3,"chr1",201368236,201370736,"-","LAD1","ENSG00000159166","Epi","Patient1_A","HCC"
796,"chr1",201368811,201368811,0,0,3,"chr1",201368236,201370736,"-","LAD1","ENSG00000159166","Epi","Patient1_A","HCC"
797,"chr1",201368816,201368816,0,0,3,"chr1",201368236,201370736,"-","LAD1","ENSG00000159166","Epi","Patient1_A","HCC"
798,"chr1",201368816,201368816,0,0,3,"chr1",201368236,201370736,"-","LAD1","ENSG00000159166","Epi","Patient1_A","HCC"
799,"chr1",201368824,201368824,0,0,3,"chr1",201368236,201370736,"-","LAD1","ENSG00000159166","Epi","Patient1_A","HCC"
800,"chr1",201368824,201368824,0,0,3,"chr1",201368236,201370736,"-","LAD1","ENSG00000159166","Epi","Patient1_A","HCC"
801,"chr1",201368843,201368843,0,0,3,"chr1",201368236,201370736,"-","LAD1","ENSG00000159166","Epi","Patient1_A","HCC"
802,"chr1",201368843,201368843,0,0,3,"chr1",201368236,201370736,"-","LAD1","ENSG00000159166","Epi","Patient1_A","HCC"
803,"chr1",201368844,201368844,0,0,1,"chr1",201368236,201370736,"-","LAD1","ENSG00000159166","Epi","Patient1_A","HCC"
804,"chr1",201368856,201368856,33.3333333333333,1,2,"chr1",201368236,201370736,"-","LAD1","ENSG00000159166","Epi","Patient1_A","HCC"
805,"chr1",201368856,201368856,0,0,3,"chr1",201368236,201370736,"-","LAD1","ENSG00000159166","Epi","Patient1_A","HCC"
806,"chr1",201368857,201368857,0,0,1,"chr1",201368236,201370736,"-","LAD1","ENSG00000159166","Epi","Patient1_A","HCC"
807,"chr1",201368864,201368864,0,0,1,"chr1",201368236,201370736,"-","LAD1","ENSG00000159166","Epi","Patient1_A","HCC"
808,"chr1",201368864,201368864,0,0,3,"chr1",201368236,201370736,"-","LAD1","ENSG00000159166","Epi","Patient1_A","HCC"
809,"chr1",201368865,201368865,0,0,1,"chr1",201368236,201370736,"-","LAD1","ENSG00000159166","Epi","Patient1_A","HCC"
810,"chr1",201368874,201368874,0,0,1,"chr1",201368236,201370736,"-","LAD1","ENSG00000159166","Epi","Patient1_A","HCC"
811,"chr1",201368874,201368874,0,0,3,"chr1",201368236,201370736,"-","LAD1","ENSG00000159166","Epi","Patient1_A","HCC"
812,"chr1",201368875,201368875,0,0,1,"chr1",201368236,201370736,"-","LAD1","ENSG00000159166","Epi","Patient1_A","HCC"
813,"chr1",201368880,201368880,0,0,1,"chr1",201368236,201370736,"-","LAD1","ENSG00000159166","Epi","Patient1_A","HCC"
814,"chr1",201368880,201368880,0,0,3,"chr1",201368236,201370736,"-","LAD1","ENSG00000159166","Epi","Patient1_A","HCC"
815,"chr1",201368881,201368881,0,0,1,"chr1",201368236,201370736,"-","LAD1","ENSG00000159166","Epi","Patient1_A","HCC"
816,"chr1",201368898,201368898,0,0,1,"chr1",201368236,201370736,"-","LAD1","ENSG00000159166","Epi","Patient1_A","HCC"
817,"chr1",201368898,201368898,0,0,3,"chr1",201368236,201370736,"-","LAD1","ENSG00000159166","Epi","Patient1_A","HCC"
818,"chr1",201368899,201368899,0,0,1,"chr1",201368236,201370736,"-","LAD1","ENSG00000159166","Epi","Patient1_A","HCC"
819,"chr1",201368902,201368902,0,0,1,"chr1",201368236,201370736,"-","LAD1","ENSG00000159166","Epi","Patient1_A","HCC"
820,"chr1",201368902,201368902,0,0,3,"chr1",201368236,201370736,"-","LAD1","ENSG00000159166","Epi","Patient1_A","HCC"
821,"chr1",201368903,201368903,0,0,1,"chr1",201368236,201370736,"-","LAD1","ENSG00000159166","Epi","Patient1_A","HCC"
822,"chr1",201368914,201368914,0,0,2,"chr1",201368236,201370736,"-","LAD1","ENSG00000159166","Epi","Patient1_A","HCC"
823,"chr1",201368914,201368914,0,0,1,"chr1",201368236,201370736,"-","LAD1","ENSG00000159166","Epi","Patient1_A","HCC"
824,"chr1",201368915,201368915,0,0,1,"chr1",201368236,201370736,"-","LAD1","ENSG00000159166","Epi","Patient1_A","HCC"
825,"chr1",201368931,201368931,0,0,1,"chr1",201368236,201370736,"-","LAD1","ENSG00000159166","Epi","Patient1_A","HCC"
826,"chr1",201368931,201368931,0,0,1,"chr1",201368236,201370736,"-","LAD1","ENSG00000159166","Epi","Patient1_A","HCC"
827,"chr1",201368932,201368932,0,0,1,"chr1",201368236,201370736,"-","LAD1","ENSG00000159166","Epi","Patient1_A","HCC"
828,"chr1",201368942,201368942,100,1,0,"chr1",201368236,201370736,"-","LAD1","ENSG00000159166","Epi","Patient1_A","HCC"
829,"chr1",201368942,201368942,0,0,1,"chr1",201368236,201370736,"-","LAD1","ENSG00000159166","Epi","Patient1_A","HCC"
830,"chr1",201368943,201368943,0,0,1,"chr1",201368236,201370736,"-","LAD1","ENSG00000159166","Epi","Patient1_A","HCC"
831,"chr1",201368946,201368946,0,0,1,"chr1",201368236,201370736,"-","LAD1","ENSG00000159166","Epi","Patient1_A","HCC"
832,"chr1",201368946,201368946,0,0,1,"chr1",201368236,201370736,"-","LAD1","ENSG00000159166","Epi","Patient1_A","HCC"
833,"chr1",201368947,201368947,0,0,1,"chr1",201368236,201370736,"-","LAD1","ENSG00000159166","Epi","Patient1_A","HCC"
834,"chr1",201368948,201368948,0,0,1,"chr1",201368236,201370736,"-","LAD1","ENSG00000159166","Epi","Patient1_A","HCC"
835,"chr1",201368948,201368948,0,0,1,"chr1",201368236,201370736,"-","LAD1","ENSG00000159166","Epi","Patient1_A","HCC"
836,"chr1",201368949,201368949,0,0,1,"chr1",201368236,201370736,"-","LAD1","ENSG00000159166","Epi","Patient1_A","HCC"
837,"chr1",201368954,201368954,0,0,1,"chr1",201368236,201370736,"-","LAD1","ENSG00000159166","Epi","Patient1_A","HCC"
838,"chr1",201368965,201368965,0,0,1,"chr1",201368236,201370736,"-","LAD1","ENSG00000159166","Epi","Patient1_A","HCC"
839,"chr1",201368974,201368974,0,0,1,"chr1",201368236,201370736,"-","LAD1","ENSG00000159166","Epi","Patient1_A","HCC"
840,"chr1",201368996,201368996,0,0,1,"chr1",201368236,201370736,"-","LAD1","ENSG00000159166","Epi","Patient1_A","HCC"
841,"chr1",201368997,201368997,0,0,1,"chr1",201368236,201370736,"-","LAD1","ENSG00000159166","Epi","Patient1_A","HCC"
842,"chr1",201369007,201369007,0,0,1,"chr1",201368236,201370736,"-","LAD1","ENSG00000159166","Epi","Patient1_A","HCC"
843,"chr1",201369008,201369008,0,0,1,"chr1",201368236,201370736,"-","LAD1","ENSG00000159166","Epi","Patient1_A","HCC"
844,"chr1",201369016,201369016,0,0,2,"chr1",201368236,201370736,"-","LAD1","ENSG00000159166","Epi","Patient1_A","HCC"
845,"chr1",201369017,201369017,0,0,1,"chr1",201368236,201370736,"-","LAD1","ENSG00000159166","Epi","Patient1_A","HCC"
846,"chr1",201369031,201369031,0,0,1,"chr1",201368236,201370736,"-","LAD1","ENSG00000159166","Epi","Patient1_A","HCC"
847,"chr1",201369032,201369032,0,0,1,"chr1",201368236,201370736,"-","LAD1","ENSG00000159166","Epi","Patient1_A","HCC"
848,"chr1",201369294,201369294,100,1,0,"chr1",201368236,201370736,"-","LAD1","ENSG00000159166","Epi","Patient1_A","HCC"
849,"chr1",201369358,201369358,0,0,1,"chr1",201368236,201370736,"-","LAD1","ENSG00000159166","Epi","Patient1_A","HCC"
850,"chr1",201369422,201369422,100,1,0,"chr1",201368236,201370736,"-","LAD1","ENSG00000159166","Epi","Patient1_A","HCC"
851,"chr1",201369422,201369422,100,1,0,"chr1",201368236,201370736,"-","LAD1","ENSG00000159166","Epi","Patient1_A","HCC"
852,"chr1",201369475,201369475,100,1,0,"chr1",201368236,201370736,"-","LAD1","ENSG00000159166","Epi","Patient1_A","HCC"
853,"chr1",201369522,201369522,100,1,0,"chr1",201368236,201370736,"-","LAD1","ENSG00000159166","Epi","Patient1_A","HCC"
854,"chr1",201369523,201369523,100,1,0,"chr1",201368236,201370736,"-","LAD1","ENSG00000159166","Epi","Patient1_A","HCC"
855,"chr1",201369589,201369589,100,1,0,"chr1",201368236,201370736,"-","LAD1","ENSG00000159166","Epi","Patient1_A","HCC"
856,"chr1",201369590,201369590,100,1,0,"chr1",201368236,201370736,"-","LAD1","ENSG00000159166","Epi","Patient1_A","HCC"
857,"chr1",201369590,201369590,100,2,0,"chr1",201368236,201370736,"-","LAD1","ENSG00000159166","Epi","Patient1_A","HCC"
858,"chr1",201369651,201369651,100,1,0,"chr1",201368236,201370736,"-","LAD1","ENSG00000159166","Epi","Patient1_A","HCC"
859,"chr1",201369651,201369651,50,1,1,"chr1",201368236,201370736,"-","LAD1","ENSG00000159166","Epi","Patient1_A","HCC"
860,"chr1",201369673,201369673,100,2,0,"chr1",201368236,201370736,"-","LAD1","ENSG00000159166","Epi","Patient1_A","HCC"
861,"chr1",201369673,201369673,100,1,0,"chr1",201368236,201370736,"-","LAD1","ENSG00000159166","Epi","Patient1_A","HCC"
862,"chr1",201369726,201369726,0,0,1,"chr1",201368236,201370736,"-","LAD1","ENSG00000159166","Epi","Patient1_A","HCC"
863,"chr1",201369726,201369726,100,1,0,"chr1",201368236,201370736,"-","LAD1","ENSG00000159166","Epi","Patient1_A","HCC"
864,"chr1",201369774,201369774,100,1,0,"chr1",201368236,201370736,"-","LAD1","ENSG00000159166","Epi","Patient1_A","HCC"
865,"chr1",201369977,201369977,0,0,1,"chr1",201368236,201370736,"-","LAD1","ENSG00000159166","Epi","Patient1_A","HCC"
866,"chr1",201370094,201370094,100,1,0,"chr1",201368236,201370736,"-","LAD1","ENSG00000159166","Epi","Patient1_A","HCC"
867,"chr10",17268906,17268906,100,1,0,"chr10",17268258,17270758,"+","VIM","ENSG00000026025","Mes","Patient1_A","HCC"
868,"chr10",17268922,17268922,100,1,0,"chr10",17268258,17270758,"+","VIM","ENSG00000026025","Mes","Patient1_A","HCC"
869,"chr10",17268958,17268958,100,1,0,"chr10",17268258,17270758,"+","VIM","ENSG00000026025","Mes","Patient1_A","HCC"
870,"chr10",17269002,17269002,100,1,0,"chr10",17268258,17270758,"+","VIM","ENSG00000026025","Mes","Patient1_A","HCC"
871,"chr10",17269003,17269003,100,1,0,"chr10",17268258,17270758,"+","VIM","ENSG00000026025","Mes","Patient1_A","HCC"
872,"chr10",17269005,17269005,100,1,0,"chr10",17268258,17270758,"+","VIM","ENSG00000026025","Mes","Patient1_A","HCC"
873,"chr10",17269006,17269006,100,1,0,"chr10",17268258,17270758,"+","VIM","ENSG00000026025","Mes","Patient1_A","HCC"
874,"chr10",17269021,17269021,0,0,1,"chr10",17268258,17270758,"+","VIM","ENSG00000026025","Mes","Patient1_A","HCC"
875,"chr10",17269022,17269022,0,0,1,"chr10",17268258,17270758,"+","VIM","ENSG00000026025","Mes","Patient1_A","HCC"
876,"chr10",17269031,17269031,100,1,0,"chr10",17268258,17270758,"+","VIM","ENSG00000026025","Mes","Patient1_A","HCC"
877,"chr10",17269275,17269275,0,0,1,"chr10",17268258,17270758,"+","VIM","ENSG00000026025","Mes","Patient1_A","HCC"
878,"chr10",17269603,17269603,0,0,1,"chr10",17268258,17270758,"+","VIM","ENSG00000026025","Mes","Patient1_A","HCC"
879,"chr10",17269644,17269644,0,0,1,"chr10",17268258,17270758,"+","VIM","ENSG00000026025","Mes","Patient1_A","HCC"
880,"chr10",17269666,17269666,100,1,0,"chr10",17268258,17270758,"+","VIM","ENSG00000026025","Mes","Patient1_A","HCC"
881,"chr10",17270088,17270088,0,0,1,"chr10",17268258,17270758,"+","VIM","ENSG00000026025","Mes","Patient1_A","HCC"
882,"chr10",17270091,17270091,0,0,1,"chr10",17268258,17270758,"+","VIM","ENSG00000026025","Mes","Patient1_A","HCC"
883,"chr10",17270092,17270092,33.3333333333333,1,2,"chr10",17268258,17270758,"+","VIM","ENSG00000026025","Mes","Patient1_A","HCC"
884,"chr10",17270094,17270094,0,0,1,"chr10",17268258,17270758,"+","VIM","ENSG00000026025","Mes","Patient1_A","HCC"
885,"chr10",17270095,17270095,0,0,3,"chr10",17268258,17270758,"+","VIM","ENSG00000026025","Mes","Patient1_A","HCC"
886,"chr10",17270172,17270172,0,0,3,"chr10",17268258,17270758,"+","VIM","ENSG00000026025","Mes","Patient1_A","HCC"
887,"chr10",17270172,17270172,0,0,11,"chr10",17268258,17270758,"+","VIM","ENSG00000026025","Mes","Patient1_A","HCC"
888,"chr10",17270173,17270173,0,0,1,"chr10",17268258,17270758,"+","VIM","ENSG00000026025","Mes","Patient1_A","HCC"
889,"chr10",17270173,17270173,0,0,1,"chr10",17268258,17270758,"+","VIM","ENSG00000026025","Mes","Patient1_A","HCC"
890,"chr10",17270191,17270191,0,0,20,"chr10",17268258,17270758,"+","VIM","ENSG00000026025","Mes","Patient1_A","HCC"
891,"chr10",17270191,17270191,0,0,6,"chr10",17268258,17270758,"+","VIM","ENSG00000026025","Mes","Patient1_A","HCC"
892,"chr10",17270192,17270192,0,0,2,"chr10",17268258,17270758,"+","VIM","ENSG00000026025","Mes","Patient1_A","HCC"
893,"chr10",17270192,17270192,0,0,11,"chr10",17268258,17270758,"+","VIM","ENSG00000026025","Mes","Patient1_A","HCC"
894,"chr10",17270197,17270197,0,0,6,"chr10",17268258,17270758,"+","VIM","ENSG00000026025","Mes","Patient1_A","HCC"
895,"chr10",17270197,17270197,0,0,22,"chr10",17268258,17270758,"+","VIM","ENSG00000026025","Mes","Patient1_A","HCC"
896,"chr10",17270198,17270198,0,0,3,"chr10",17268258,17270758,"+","VIM","ENSG00000026025","Mes","Patient1_A","HCC"
897,"chr10",17270198,17270198,0,0,14,"chr10",17268258,17270758,"+","VIM","ENSG00000026025","Mes","Patient1_A","HCC"
898,"chr10",17270223,17270223,11.1111111111111,1,8,"chr10",17268258,17270758,"+","VIM","ENSG00000026025","Mes","Patient1_A","HCC"
899,"chr10",17270223,17270223,0,0,46,"chr10",17268258,17270758,"+","VIM","ENSG00000026025","Mes","Patient1_A","HCC"
900,"chr10",17270224,17270224,0,0,20,"chr10",17268258,17270758,"+","VIM","ENSG00000026025","Mes","Patient1_A","HCC"
901,"chr10",17270224,17270224,0,0,4,"chr10",17268258,17270758,"+","VIM","ENSG00000026025","Mes","Patient1_A","HCC"
902,"chr10",17270232,17270232,0,0,10,"chr10",17268258,17270758,"+","VIM","ENSG00000026025","Mes","Patient1_A","HCC"
903,"chr10",17270232,17270232,0,0,47,"chr10",17268258,17270758,"+","VIM","ENSG00000026025","Mes","Patient1_A","HCC"
904,"chr10",17270233,17270233,0,0,28,"chr10",17268258,17270758,"+","VIM","ENSG00000026025","Mes","Patient1_A","HCC"
905,"chr10",17270233,17270233,0,0,5,"chr10",17268258,17270758,"+","VIM","ENSG00000026025","Mes","Patient1_A","HCC"
906,"chr10",17270250,17270250,0,0,56,"chr10",17268258,17270758,"+","VIM","ENSG00000026025","Mes","Patient1_A","HCC"
907,"chr10",17270250,17270250,0,0,10,"chr10",17268258,17270758,"+","VIM","ENSG00000026025","Mes","Patient1_A","HCC"
908,"chr10",17270251,17270251,0,0,8,"chr10",17268258,17270758,"+","VIM","ENSG00000026025","Mes","Patient1_A","HCC"
909,"chr10",17270251,17270251,0,0,37,"chr10",17268258,17270758,"+","VIM","ENSG00000026025","Mes","Patient1_A","HCC"
910,"chr10",17270257,17270257,0,0,57,"chr10",17268258,17270758,"+","VIM","ENSG00000026025","Mes","Patient1_A","HCC"
911,"chr10",17270257,17270257,0,0,10,"chr10",17268258,17270758,"+","VIM","ENSG00000026025","Mes","Patient1_A","HCC"
912,"chr10",17270258,17270258,0,0,39,"chr10",17268258,17270758,"+","VIM","ENSG00000026025","Mes","Patient1_A","HCC"
913,"chr10",17270258,17270258,0,0,8,"chr10",17268258,17270758,"+","VIM","ENSG00000026025","Mes","Patient1_A","HCC"
914,"chr10",17270300,17270300,0,0,10,"chr10",17268258,17270758,"+","VIM","ENSG00000026025","Mes","Patient1_A","HCC"
915,"chr10",17270300,17270300,0,0,58,"chr10",17268258,17270758,"+","VIM","ENSG00000026025","Mes","Patient1_A","HCC"
916,"chr10",17270301,17270301,14.2857142857143,1,6,"chr10",17268258,17270758,"+","VIM","ENSG00000026025","Mes","Patient1_A","HCC"
917,"chr10",17270301,17270301,3.63636363636364,2,53,"chr10",17268258,17270758,"+","VIM","ENSG00000026025","Mes","Patient1_A","HCC"
918,"chr10",17270308,17270308,3.57142857142857,2,54,"chr10",17268258,17270758,"+","VIM","ENSG00000026025","Mes","Patient1_A","HCC"
919,"chr10",17270308,17270308,0,0,8,"chr10",17268258,17270758,"+","VIM","ENSG00000026025","Mes","Patient1_A","HCC"
920,"chr10",17270309,17270309,3.57142857142857,2,54,"chr10",17268258,17270758,"+","VIM","ENSG00000026025","Mes","Patient1_A","HCC"
921,"chr10",17270309,17270309,0,0,9,"chr10",17268258,17270758,"+","VIM","ENSG00000026025","Mes","Patient1_A","HCC"
922,"chr10",17270328,17270328,0,0,49,"chr10",17268258,17270758,"+","VIM","ENSG00000026025","Mes","Patient1_A","HCC"
923,"chr10",17270328,17270328,0,0,5,"chr10",17268258,17270758,"+","VIM","ENSG00000026025","Mes","Patient1_A","HCC"
924,"chr10",17270329,17270329,0,0,10,"chr10",17268258,17270758,"+","VIM","ENSG00000026025","Mes","Patient1_A","HCC"
925,"chr10",17270329,17270329,0,0,53,"chr10",17268258,17270758,"+","VIM","ENSG00000026025","Mes","Patient1_A","HCC"
926,"chr10",17270350,17270350,0,0,30,"chr10",17268258,17270758,"+","VIM","ENSG00000026025","Mes","Patient1_A","HCC"
927,"chr10",17270350,17270350,0,0,3,"chr10",17268258,17270758,"+","VIM","ENSG00000026025","Mes","Patient1_A","HCC"
928,"chr10",17270351,17270351,0,0,8,"chr10",17268258,17270758,"+","VIM","ENSG00000026025","Mes","Patient1_A","HCC"
929,"chr10",17270351,17270351,4.65116279069767,2,41,"chr10",17268258,17270758,"+","VIM","ENSG00000026025","Mes","Patient1_A","HCC"
930,"chr10",17270372,17270372,0,0,4,"chr10",17268258,17270758,"+","VIM","ENSG00000026025","Mes","Patient1_A","HCC"
931,"chr10",17270372,17270372,8.33333333333333,2,22,"chr10",17268258,17270758,"+","VIM","ENSG00000026025","Mes","Patient1_A","HCC"
932,"chr10",17270373,17270373,0,0,36,"chr10",17268258,17270758,"+","VIM","ENSG00000026025","Mes","Patient1_A","HCC"
933,"chr10",17270373,17270373,0,0,10,"chr10",17268258,17270758,"+","VIM","ENSG00000026025","Mes","Patient1_A","HCC"
934,"chr10",17270376,17270376,4.76190476190476,1,20,"chr10",17268258,17270758,"+","VIM","ENSG00000026025","Mes","Patient1_A","HCC"
935,"chr10",17270376,17270376,0,0,4,"chr10",17268258,17270758,"+","VIM","ENSG00000026025","Mes","Patient1_A","HCC"
936,"chr10",17270377,17270377,0,0,11,"chr10",17268258,17270758,"+","VIM","ENSG00000026025","Mes","Patient1_A","HCC"
937,"chr10",17270377,17270377,2.77777777777778,1,35,"chr10",17268258,17270758,"+","VIM","ENSG00000026025","Mes","Patient1_A","HCC"
938,"chr10",17270390,17270390,0,0,3,"chr10",17268258,17270758,"+","VIM","ENSG00000026025","Mes","Patient1_A","HCC"
939,"chr10",17270390,17270390,6.25,1,15,"chr10",17268258,17270758,"+","VIM","ENSG00000026025","Mes","Patient1_A","HCC"
940,"chr10",17270391,17270391,0,0,28,"chr10",17268258,17270758,"+","VIM","ENSG00000026025","Mes","Patient1_A","HCC"
941,"chr10",17270391,17270391,0,0,9,"chr10",17268258,17270758,"+","VIM","ENSG00000026025","Mes","Patient1_A","HCC"
942,"chr10",17270431,17270431,0,0,4,"chr10",17268258,17270758,"+","VIM","ENSG00000026025","Mes","Patient1_A","HCC"
943,"chr10",17270431,17270431,0,0,1,"chr10",17268258,17270758,"+","VIM","ENSG00000026025","Mes","Patient1_A","HCC"
944,"chr10",17270432,17270432,0,0,7,"chr10",17268258,17270758,"+","VIM","ENSG00000026025","Mes","Patient1_A","HCC"
945,"chr10",17270432,17270432,5.55555555555556,1,17,"chr10",17268258,17270758,"+","VIM","ENSG00000026025","Mes","Patient1_A","HCC"
946,"chr10",17270433,17270433,0,0,4,"chr10",17268258,17270758,"+","VIM","ENSG00000026025","Mes","Patient1_A","HCC"
947,"chr10",17270433,17270433,0,0,1,"chr10",17268258,17270758,"+","VIM","ENSG00000026025","Mes","Patient1_A","HCC"
948,"chr10",17270434,17270434,5.55555555555556,1,17,"chr10",17268258,17270758,"+","VIM","ENSG00000026025","Mes","Patient1_A","HCC"
949,"chr10",17270434,17270434,0,0,7,"chr10",17268258,17270758,"+","VIM","ENSG00000026025","Mes","Patient1_A","HCC"
950,"chr10",17270435,17270435,0,0,1,"chr10",17268258,17270758,"+","VIM","ENSG00000026025","Mes","Patient1_A","HCC"
951,"chr10",17270435,17270435,0,0,4,"chr10",17268258,17270758,"+","VIM","ENSG00000026025","Mes","Patient1_A","HCC"
952,"chr10",17270436,17270436,5.55555555555556,1,17,"chr10",17268258,17270758,"+","VIM","ENSG00000026025","Mes","Patient1_A","HCC"
953,"chr10",17270436,17270436,16.6666666666667,1,5,"chr10",17268258,17270758,"+","VIM","ENSG00000026025","Mes","Patient1_A","HCC"
954,"chr10",17270437,17270437,0,0,1,"chr10",17268258,17270758,"+","VIM","ENSG00000026025","Mes","Patient1_A","HCC"
955,"chr10",17270437,17270437,0,0,4,"chr10",17268258,17270758,"+","VIM","ENSG00000026025","Mes","Patient1_A","HCC"
956,"chr10",17270438,17270438,0,0,5,"chr10",17268258,17270758,"+","VIM","ENSG00000026025","Mes","Patient1_A","HCC"
957,"chr10",17270438,17270438,11.1111111111111,2,16,"chr10",17268258,17270758,"+","VIM","ENSG00000026025","Mes","Patient1_A","HCC"
958,"chr10",17270444,17270444,0,0,3,"chr10",17268258,17270758,"+","VIM","ENSG00000026025","Mes","Patient1_A","HCC"
959,"chr10",17270444,17270444,0,0,1,"chr10",17268258,17270758,"+","VIM","ENSG00000026025","Mes","Patient1_A","HCC"
960,"chr10",17270445,17270445,6.25,1,15,"chr10",17268258,17270758,"+","VIM","ENSG00000026025","Mes","Patient1_A","HCC"
961,"chr10",17270445,17270445,0,0,5,"chr10",17268258,17270758,"+","VIM","ENSG00000026025","Mes","Patient1_A","HCC"
962,"chr10",17270472,17270472,0,0,1,"chr10",17268258,17270758,"+","VIM","ENSG00000026025","Mes","Patient1_A","HCC"
963,"chr10",17270472,17270472,0,0,1,"chr10",17268258,17270758,"+","VIM","ENSG00000026025","Mes","Patient1_A","HCC"
964,"chr10",17270473,17270473,0,0,3,"chr10",17268258,17270758,"+","VIM","ENSG00000026025","Mes","Patient1_A","HCC"
965,"chr10",17270473,17270473,18.1818181818182,2,9,"chr10",17268258,17270758,"+","VIM","ENSG00000026025","Mes","Patient1_A","HCC"
966,"chr10",17270487,17270487,0,0,1,"chr10",17268258,17270758,"+","VIM","ENSG00000026025","Mes","Patient1_A","HCC"
967,"chr10",17270488,17270488,7.69230769230769,1,12,"chr10",17268258,17270758,"+","VIM","ENSG00000026025","Mes","Patient1_A","HCC"
968,"chr10",17270488,17270488,0,0,3,"chr10",17268258,17270758,"+","VIM","ENSG00000026025","Mes","Patient1_A","HCC"
969,"chr10",17270504,17270504,0,0,1,"chr10",17268258,17270758,"+","VIM","ENSG00000026025","Mes","Patient1_A","HCC"
970,"chr10",17270505,17270505,5.55555555555556,1,17,"chr10",17268258,17270758,"+","VIM","ENSG00000026025","Mes","Patient1_A","HCC"
971,"chr10",17270505,17270505,0,0,3,"chr10",17268258,17270758,"+","VIM","ENSG00000026025","Mes","Patient1_A","HCC"
972,"chr10",17270507,17270507,0,0,3,"chr10",17268258,17270758,"+","VIM","ENSG00000026025","Mes","Patient1_A","HCC"
973,"chr10",17270508,17270508,5.55555555555556,1,17,"chr10",17268258,17270758,"+","VIM","ENSG00000026025","Mes","Patient1_A","HCC"
974,"chr10",17270508,17270508,0,0,3,"chr10",17268258,17270758,"+","VIM","ENSG00000026025","Mes","Patient1_A","HCC"
975,"chr10",17270520,17270520,0,0,2,"chr10",17268258,17270758,"+","VIM","ENSG00000026025","Mes","Patient1_A","HCC"
976,"chr10",17270521,17270521,0,0,3,"chr10",17268258,17270758,"+","VIM","ENSG00000026025","Mes","Patient1_A","HCC"
977,"chr10",17270521,17270521,5,1,19,"chr10",17268258,17270758,"+","VIM","ENSG00000026025","Mes","Patient1_A","HCC"
978,"chr10",17270522,17270522,0,0,2,"chr10",17268258,17270758,"+","VIM","ENSG00000026025","Mes","Patient1_A","HCC"
979,"chr10",17270523,17270523,0,0,4,"chr10",17268258,17270758,"+","VIM","ENSG00000026025","Mes","Patient1_A","HCC"
980,"chr10",17270523,17270523,5,1,19,"chr10",17268258,17270758,"+","VIM","ENSG00000026025","Mes","Patient1_A","HCC"
981,"chr10",17270533,17270533,0,0,1,"chr10",17268258,17270758,"+","VIM","ENSG00000026025","Mes","Patient1_A","HCC"
982,"chr10",17270533,17270533,0,0,2,"chr10",17268258,17270758,"+","VIM","ENSG00000026025","Mes","Patient1_A","HCC"
983,"chr10",17270534,17270534,0,0,6,"chr10",17268258,17270758,"+","VIM","ENSG00000026025","Mes","Patient1_A","HCC"
984,"chr10",17270534,17270534,4.54545454545455,1,21,"chr10",17268258,17270758,"+","VIM","ENSG00000026025","Mes","Patient1_A","HCC"
985,"chr10",17270536,17270536,0,0,1,"chr10",17268258,17270758,"+","VIM","ENSG00000026025","Mes","Patient1_A","HCC"
986,"chr10",17270536,17270536,0,0,2,"chr10",17268258,17270758,"+","VIM","ENSG00000026025","Mes","Patient1_A","HCC"
987,"chr10",17270537,17270537,5,1,19,"chr10",17268258,17270758,"+","VIM","ENSG00000026025","Mes","Patient1_A","HCC"
988,"chr10",17270537,17270537,0,0,5,"chr10",17268258,17270758,"+","VIM","ENSG00000026025","Mes","Patient1_A","HCC"
989,"chr10",17270547,17270547,0,0,2,"chr10",17268258,17270758,"+","VIM","ENSG00000026025","Mes","Patient1_A","HCC"
990,"chr10",17270547,17270547,0,0,1,"chr10",17268258,17270758,"+","VIM","ENSG00000026025","Mes","Patient1_A","HCC"
991,"chr10",17270548,17270548,4,1,24,"chr10",17268258,17270758,"+","VIM","ENSG00000026025","Mes","Patient1_A","HCC"
992,"chr10",17270548,17270548,0,0,5,"chr10",17268258,17270758,"+","VIM","ENSG00000026025","Mes","Patient1_A","HCC"
993,"chr10",17270566,17270566,0,0,2,"chr10",17268258,17270758,"+","VIM","ENSG00000026025","Mes","Patient1_A","HCC"
994,"chr10",17270566,17270566,0,0,2,"chr10",17268258,17270758,"+","VIM","ENSG00000026025","Mes","Patient1_A","HCC"
995,"chr10",17270567,17270567,0,0,4,"chr10",17268258,17270758,"+","VIM","ENSG00000026025","Mes","Patient1_A","HCC"
996,"chr10",17270567,17270567,3.84615384615385,1,25,"chr10",17268258,17270758,"+","VIM","ENSG00000026025","Mes","Patient1_A","HCC"
997,"chr10",17270584,17270584,0,0,2,"chr10",17268258,17270758,"+","VIM","ENSG00000026025","Mes","Patient1_A","HCC"
998,"chr10",17270584,17270584,0,0,3,"chr10",17268258,17270758,"+","VIM","ENSG00000026025","Mes","Patient1_A","HCC"
999,"chr10",17270585,17270585,0,0,4,"chr10",17268258,17270758,"+","VIM","ENSG00000026025","Mes","Patient1_A","HCC"
1000,"chr10",17270585,17270585,3.44827586206897,1,28,"chr10",17268258,17270758,"+","VIM","ENSG00000026025","Mes","Patient1_A","HCC"
1001,"chr10",17270587,17270587,0,0,2,"chr10",17268258,17270758,"+","VIM","ENSG00000026025","Mes","Patient1_A","HCC"
1002,"chr10",17270587,17270587,33.3333333333333,1,2,"chr10",17268258,17270758,"+","VIM","ENSG00000026025","Mes","Patient1_A","HCC"
1003,"chr10",17270588,17270588,3.57142857142857,1,27,"chr10",17268258,17270758,"+","VIM","ENSG00000026025","Mes","Patient1_A","HCC"
1004,"chr10",17270588,17270588,0,0,4,"chr10",17268258,17270758,"+","VIM","ENSG00000026025","Mes","Patient1_A","HCC"
1005,"chr10",17270592,17270592,0,0,3,"chr10",17268258,17270758,"+","VIM","ENSG00000026025","Mes","Patient1_A","HCC"
1006,"chr10",17270592,17270592,0,0,3,"chr10",17268258,17270758,"+","VIM","ENSG00000026025","Mes","Patient1_A","HCC"
1007,"chr10",17270593,17270593,0,0,5,"chr10",17268258,17270758,"+","VIM","ENSG00000026025","Mes","Patient1_A","HCC"
1008,"chr10",17270593,17270593,3.7037037037037,1,26,"chr10",17268258,17270758,"+","VIM","ENSG00000026025","Mes","Patient1_A","HCC"
1009,"chr10",17270601,17270601,0,0,3,"chr10",17268258,17270758,"+","VIM","ENSG00000026025","Mes","Patient1_A","HCC"
1010,"chr10",17270601,17270601,0,0,3,"chr10",17268258,17270758,"+","VIM","ENSG00000026025","Mes","Patient1_A","HCC"
1011,"chr10",17270602,17270602,3.7037037037037,1,26,"chr10",17268258,17270758,"+","VIM","ENSG00000026025","Mes","Patient1_A","HCC"
1012,"chr10",17270602,17270602,0,0,5,"chr10",17268258,17270758,"+","VIM","ENSG00000026025","Mes","Patient1_A","HCC"
1013,"chr10",17270604,17270604,0,0,3,"chr10",17268258,17270758,"+","VIM","ENSG00000026025","Mes","Patient1_A","HCC"
1014,"chr10",17270604,17270604,0,0,3,"chr10",17268258,17270758,"+","VIM","ENSG00000026025","Mes","Patient1_A","HCC"
1015,"chr10",17270605,17270605,3.7037037037037,1,26,"chr10",17268258,17270758,"+","VIM","ENSG00000026025","Mes","Patient1_A","HCC"
1016,"chr10",17270605,17270605,0,0,5,"chr10",17268258,17270758,"+","VIM","ENSG00000026025","Mes","Patient1_A","HCC"
1017,"chr10",17270608,17270608,0,0,3,"chr10",17268258,17270758,"+","VIM","ENSG00000026025","Mes","Patient1_A","HCC"
1018,"chr10",17270608,17270608,0,0,3,"chr10",17268258,17270758,"+","VIM","ENSG00000026025","Mes","Patient1_A","HCC"
1019,"chr10",17270609,17270609,0,0,5,"chr10",17268258,17270758,"+","VIM","ENSG00000026025","Mes","Patient1_A","HCC"
1020,"chr10",17270609,17270609,7.40740740740741,2,25,"chr10",17268258,17270758,"+","VIM","ENSG00000026025","Mes","Patient1_A","HCC"
1021,"chr10",17270625,17270625,0,0,2,"chr10",17268258,17270758,"+","VIM","ENSG00000026025","Mes","Patient1_A","HCC"
1022,"chr10",17270625,17270625,0,0,2,"chr10",17268258,17270758,"+","VIM","ENSG00000026025","Mes","Patient1_A","HCC"
1023,"chr10",17270626,17270626,0,0,21,"chr10",17268258,17270758,"+","VIM","ENSG00000026025","Mes","Patient1_A","HCC"
1024,"chr10",17270626,17270626,0,0,6,"chr10",17268258,17270758,"+","VIM","ENSG00000026025","Mes","Patient1_A","HCC"
1025,"chr10",17270637,17270637,0,0,2,"chr10",17268258,17270758,"+","VIM","ENSG00000026025","Mes","Patient1_A","HCC"
1026,"chr10",17270637,17270637,0,0,2,"chr10",17268258,17270758,"+","VIM","ENSG00000026025","Mes","Patient1_A","HCC"
1027,"chr10",17270638,17270638,0,0,6,"chr10",17268258,17270758,"+","VIM","ENSG00000026025","Mes","Patient1_A","HCC"
1028,"chr10",17270638,17270638,0,0,16,"chr10",17268258,17270758,"+","VIM","ENSG00000026025","Mes","Patient1_A","HCC"
1029,"chr10",17270669,17270669,0,0,2,"chr10",17268258,17270758,"+","VIM","ENSG00000026025","Mes","Patient1_A","HCC"
1030,"chr10",17270669,17270669,0,0,5,"chr10",17268258,17270758,"+","VIM","ENSG00000026025","Mes","Patient1_A","HCC"
1031,"chr10",17270670,17270670,0,0,4,"chr10",17268258,17270758,"+","VIM","ENSG00000026025","Mes","Patient1_A","HCC"
1032,"chr10",17270670,17270670,0,0,9,"chr10",17268258,17270758,"+","VIM","ENSG00000026025","Mes","Patient1_A","HCC"
1033,"chr10",17270682,17270682,0,0,5,"chr10",17268258,17270758,"+","VIM","ENSG00000026025","Mes","Patient1_A","HCC"
1034,"chr10",17270682,17270682,0,0,3,"chr10",17268258,17270758,"+","VIM","ENSG00000026025","Mes","Patient1_A","HCC"
1035,"chr10",17270683,17270683,0,0,8,"chr10",17268258,17270758,"+","VIM","ENSG00000026025","Mes","Patient1_A","HCC"
1036,"chr10",17270683,17270683,0,0,4,"chr10",17268258,17270758,"+","VIM","ENSG00000026025","Mes","Patient1_A","HCC"
1037,"chr10",17270695,17270695,0,0,3,"chr10",17268258,17270758,"+","VIM","ENSG00000026025","Mes","Patient1_A","HCC"
1038,"chr10",17270695,17270695,0,0,6,"chr10",17268258,17270758,"+","VIM","ENSG00000026025","Mes","Patient1_A","HCC"
1039,"chr10",17270696,17270696,0,0,6,"chr10",17268258,17270758,"+","VIM","ENSG00000026025","Mes","Patient1_A","HCC"
1040,"chr10",17270696,17270696,0,0,4,"chr10",17268258,17270758,"+","VIM","ENSG00000026025","Mes","Patient1_A","HCC"
1041,"chr10",17270697,17270697,0,0,3,"chr10",17268258,17270758,"+","VIM","ENSG00000026025","Mes","Patient1_A","HCC"
1042,"chr10",17270697,17270697,0,0,6,"chr10",17268258,17270758,"+","VIM","ENSG00000026025","Mes","Patient1_A","HCC"
1043,"chr10",17270698,17270698,0,0,6,"chr10",17268258,17270758,"+","VIM","ENSG00000026025","Mes","Patient1_A","HCC"
1044,"chr10",17270698,17270698,0,0,4,"chr10",17268258,17270758,"+","VIM","ENSG00000026025","Mes","Patient1_A","HCC"
1045,"chr10",17270702,17270702,0,0,6,"chr10",17268258,17270758,"+","VIM","ENSG00000026025","Mes","Patient1_A","HCC"
1046,"chr10",17270702,17270702,0,0,3,"chr10",17268258,17270758,"+","VIM","ENSG00000026025","Mes","Patient1_A","HCC"
1047,"chr10",17270703,17270703,0,0,4,"chr10",17268258,17270758,"+","VIM","ENSG00000026025","Mes","Patient1_A","HCC"
1048,"chr10",17270703,17270703,0,0,5,"chr10",17268258,17270758,"+","VIM","ENSG00000026025","Mes","Patient1_A","HCC"
1049,"chr10",17270724,17270724,0,0,7,"chr10",17268258,17270758,"+","VIM","ENSG00000026025","Mes","Patient1_A","HCC"
1050,"chr10",17270724,17270724,0,0,4,"chr10",17268258,17270758,"+","VIM","ENSG00000026025","Mes","Patient1_A","HCC"
1051,"chr10",17270725,17270725,0,0,5,"chr10",17268258,17270758,"+","VIM","ENSG00000026025","Mes","Patient1_A","HCC"
1052,"chr10",17270725,17270725,0,0,5,"chr10",17268258,17270758,"+","VIM","ENSG00000026025","Mes","Patient1_A","HCC"
1053,"chr10",17270728,17270728,0,0,7,"chr10",17268258,17270758,"+","VIM","ENSG00000026025","Mes","Patient1_A","HCC"
1054,"chr10",17270728,17270728,0,0,4,"chr10",17268258,17270758,"+","VIM","ENSG00000026025","Mes","Patient1_A","HCC"
1055,"chr10",17270729,17270729,0,0,5,"chr10",17268258,17270758,"+","VIM","ENSG00000026025","Mes","Patient1_A","HCC"
1056,"chr10",17270729,17270729,0,0,5,"chr10",17268258,17270758,"+","VIM","ENSG00000026025","Mes","Patient1_A","HCC"
1057,"chr10",17270731,17270731,0,0,7,"chr10",17268258,17270758,"+","VIM","ENSG00000026025","Mes","Patient1_A","HCC"
1058,"chr10",17270731,17270731,0,0,4,"chr10",17268258,17270758,"+","VIM","ENSG00000026025","Mes","Patient1_A","HCC"
1059,"chr10",17270732,17270732,0,0,5,"chr10",17268258,17270758,"+","VIM","ENSG00000026025","Mes","Patient1_A","HCC"
1060,"chr10",17270732,17270732,0,0,4,"chr10",17268258,17270758,"+","VIM","ENSG00000026025","Mes","Patient1_A","HCC"
1061,"chr10",17270733,17270733,0,0,7,"chr10",17268258,17270758,"+","VIM","ENSG00000026025","Mes","Patient1_A","HCC"
1062,"chr10",17270733,17270733,0,0,4,"chr10",17268258,17270758,"+","VIM","ENSG00000026025","Mes","Patient1_A","HCC"
1063,"chr10",17270734,17270734,0,0,5,"chr10",17268258,17270758,"+","VIM","ENSG00000026025","Mes","Patient1_A","HCC"
1064,"chr10",17270734,17270734,0,0,4,"chr10",17268258,17270758,"+","VIM","ENSG00000026025","Mes","Patient1_A","HCC"
1065,"chr10",17270735,17270735,0,0,4,"chr10",17268258,17270758,"+","VIM","ENSG00000026025","Mes","Patient1_A","HCC"
1066,"chr10",17270735,17270735,0,0,7,"chr10",17268258,17270758,"+","VIM","ENSG00000026025","Mes","Patient1_A","HCC"
1067,"chr10",17270736,17270736,0,0,4,"chr10",17268258,17270758,"+","VIM","ENSG00000026025","Mes","Patient1_A","HCC"
1068,"chr10",17270736,17270736,0,0,5,"chr10",17268258,17270758,"+","VIM","ENSG00000026025","Mes","Patient1_A","HCC"
1069,"chr10",17270743,17270743,0,0,4,"chr10",17268258,17270758,"+","VIM","ENSG00000026025","Mes","Patient1_A","HCC"
1070,"chr10",17270743,17270743,0,0,7,"chr10",17268258,17270758,"+","VIM","ENSG00000026025","Mes","Patient1_A","HCC"
1071,"chr10",17270744,17270744,0,0,4,"chr10",17268258,17270758,"+","VIM","ENSG00000026025","Mes","Patient1_A","HCC"
1072,"chr10",17270744,17270744,0,0,5,"chr10",17268258,17270758,"+","VIM","ENSG00000026025","Mes","Patient1_A","HCC"
1073,"chr10",17270746,17270746,0,0,4,"chr10",17268258,17270758,"+","VIM","ENSG00000026025","Mes","Patient1_A","HCC"
1074,"chr10",17270746,17270746,0,0,7,"chr10",17268258,17270758,"+","VIM","ENSG00000026025","Mes","Patient1_A","HCC"
1075,"chr10",17270747,17270747,0,0,5,"chr10",17268258,17270758,"+","VIM","ENSG00000026025","Mes","Patient1_A","HCC"
1076,"chr10",17270747,17270747,0,0,5,"chr10",17268258,17270758,"+","VIM","ENSG00000026025","Mes","Patient1_A","HCC"
1077,"chr10",31606261,31606261,100,1,0,"chr10",31605424,31607924,"+","ZEB1","ENSG00000148516","Mes","Patient1_A","HCC"
1078,"chr10",31606268,31606268,100,1,0,"chr10",31605424,31607924,"+","ZEB1","ENSG00000148516","Mes","Patient1_A","HCC"
1079,"chr10",31606342,31606342,100,1,0,"chr10",31605424,31607924,"+","ZEB1","ENSG00000148516","Mes","Patient1_A","HCC"
1080,"chr10",31606363,31606363,100,1,0,"chr10",31605424,31607924,"+","ZEB1","ENSG00000148516","Mes","Patient1_A","HCC"
1081,"chr10",31606675,31606675,100,1,0,"chr10",31605424,31607924,"+","ZEB1","ENSG00000148516","Mes","Patient1_A","HCC"
1082,"chr10",31606797,31606797,100,1,0,"chr10",31605424,31607924,"+","ZEB1","ENSG00000148516","Mes","Patient1_A","HCC"
1083,"chr10",31606814,31606814,100,1,0,"chr10",31605424,31607924,"+","ZEB1","ENSG00000148516","Mes","Patient1_A","HCC"
1084,"chr10",31606820,31606820,100,1,0,"chr10",31605424,31607924,"+","ZEB1","ENSG00000148516","Mes","Patient1_A","HCC"
1085,"chr10",31607000,31607000,100,1,0,"chr10",31605424,31607924,"+","ZEB1","ENSG00000148516","Mes","Patient1_A","HCC"
1086,"chr10",31607123,31607123,0,0,1,"chr10",31605424,31607924,"+","ZEB1","ENSG00000148516","Mes","Patient1_A","HCC"
1087,"chr10",31607150,31607150,0,0,3,"chr10",31605424,31607924,"+","ZEB1","ENSG00000148516","Mes","Patient1_A","HCC"
1088,"chr10",31607150,31607150,0,0,1,"chr10",31605424,31607924,"+","ZEB1","ENSG00000148516","Mes","Patient1_A","HCC"
1089,"chr10",31607151,31607151,0,0,1,"chr10",31605424,31607924,"+","ZEB1","ENSG00000148516","Mes","Patient1_A","HCC"
1090,"chr10",31607153,31607153,0,0,1,"chr10",31605424,31607924,"+","ZEB1","ENSG00000148516","Mes","Patient1_A","HCC"
1091,"chr10",31607153,31607153,0,0,3,"chr10",31605424,31607924,"+","ZEB1","ENSG00000148516","Mes","Patient1_A","HCC"
1092,"chr10",31607154,31607154,0,0,1,"chr10",31605424,31607924,"+","ZEB1","ENSG00000148516","Mes","Patient1_A","HCC"
1093,"chr10",31607160,31607160,0,0,2,"chr10",31605424,31607924,"+","ZEB1","ENSG00000148516","Mes","Patient1_A","HCC"
1094,"chr10",31607160,31607160,0,0,5,"chr10",31605424,31607924,"+","ZEB1","ENSG00000148516","Mes","Patient1_A","HCC"
1095,"chr10",31607161,31607161,0,0,1,"chr10",31605424,31607924,"+","ZEB1","ENSG00000148516","Mes","Patient1_A","HCC"
1096,"chr10",31607228,31607228,0,0,17,"chr10",31605424,31607924,"+","ZEB1","ENSG00000148516","Mes","Patient1_A","HCC"
1097,"chr10",31607228,31607228,0,0,4,"chr10",31605424,31607924,"+","ZEB1","ENSG00000148516","Mes","Patient1_A","HCC"
1098,"chr10",31607229,31607229,0,0,1,"chr10",31605424,31607924,"+","ZEB1","ENSG00000148516","Mes","Patient1_A","HCC"
1099,"chr10",31607236,31607236,0,0,5,"chr10",31605424,31607924,"+","ZEB1","ENSG00000148516","Mes","Patient1_A","HCC"
1100,"chr10",31607236,31607236,0,0,17,"chr10",31605424,31607924,"+","ZEB1","ENSG00000148516","Mes","Patient1_A","HCC"
1101,"chr10",31607237,31607237,0,0,1,"chr10",31605424,31607924,"+","ZEB1","ENSG00000148516","Mes","Patient1_A","HCC"
1102,"chr10",31607238,31607238,0,0,17,"chr10",31605424,31607924,"+","ZEB1","ENSG00000148516","Mes","Patient1_A","HCC"
1103,"chr10",31607238,31607238,0,0,5,"chr10",31605424,31607924,"+","ZEB1","ENSG00000148516","Mes","Patient1_A","HCC"
1104,"chr10",31607239,31607239,0,0,1,"chr10",31605424,31607924,"+","ZEB1","ENSG00000148516","Mes","Patient1_A","HCC"
1105,"chr10",31607250,31607250,0,0,4,"chr10",31605424,31607924,"+","ZEB1","ENSG00000148516","Mes","Patient1_A","HCC"
1106,"chr10",31607250,31607250,0,0,20,"chr10",31605424,31607924,"+","ZEB1","ENSG00000148516","Mes","Patient1_A","HCC"
1107,"chr10",31607251,31607251,0,0,2,"chr10",31605424,31607924,"+","ZEB1","ENSG00000148516","Mes","Patient1_A","HCC"
1108,"chr10",31607257,31607257,0,0,4,"chr10",31605424,31607924,"+","ZEB1","ENSG00000148516","Mes","Patient1_A","HCC"
1109,"chr10",31607257,31607257,0,0,20,"chr10",31605424,31607924,"+","ZEB1","ENSG00000148516","Mes","Patient1_A","HCC"
1110,"chr10",31607258,31607258,0,0,3,"chr10",31605424,31607924,"+","ZEB1","ENSG00000148516","Mes","Patient1_A","HCC"
1111,"chr10",31607258,31607258,0,0,1,"chr10",31605424,31607924,"+","ZEB1","ENSG00000148516","Mes","Patient1_A","HCC"
1112,"chr10",31607259,31607259,0,0,21,"chr10",31605424,31607924,"+","ZEB1","ENSG00000148516","Mes","Patient1_A","HCC"
1113,"chr10",31607259,31607259,0,0,4,"chr10",31605424,31607924,"+","ZEB1","ENSG00000148516","Mes","Patient1_A","HCC"
1114,"chr10",31607260,31607260,0,0,1,"chr10",31605424,31607924,"+","ZEB1","ENSG00000148516","Mes","Patient1_A","HCC"
1115,"chr10",31607260,31607260,0,0,3,"chr10",31605424,31607924,"+","ZEB1","ENSG00000148516","Mes","Patient1_A","HCC"
1116,"chr10",31607264,31607264,0,0,21,"chr10",31605424,31607924,"+","ZEB1","ENSG00000148516","Mes","Patient1_A","HCC"
1117,"chr10",31607264,31607264,0,0,4,"chr10",31605424,31607924,"+","ZEB1","ENSG00000148516","Mes","Patient1_A","HCC"
1118,"chr10",31607265,31607265,0,0,2,"chr10",31605424,31607924,"+","ZEB1","ENSG00000148516","Mes","Patient1_A","HCC"
1119,"chr10",31607265,31607265,0,0,2,"chr10",31605424,31607924,"+","ZEB1","ENSG00000148516","Mes","Patient1_A","HCC"
1120,"chr10",31607278,31607278,0,0,6,"chr10",31605424,31607924,"+","ZEB1","ENSG00000148516","Mes","Patient1_A","HCC"
1121,"chr10",31607278,31607278,3.7037037037037,1,26,"chr10",31605424,31607924,"+","ZEB1","ENSG00000148516","Mes","Patient1_A","HCC"
1122,"chr10",31607279,31607279,0,0,7,"chr10",31605424,31607924,"+","ZEB1","ENSG00000148516","Mes","Patient1_A","HCC"
1123,"chr10",31607279,31607279,0,0,2,"chr10",31605424,31607924,"+","ZEB1","ENSG00000148516","Mes","Patient1_A","HCC"
1124,"chr10",31607300,31607300,2.85714285714286,1,34,"chr10",31605424,31607924,"+","ZEB1","ENSG00000148516","Mes","Patient1_A","HCC"
1125,"chr10",31607300,31607300,14.2857142857143,1,6,"chr10",31605424,31607924,"+","ZEB1","ENSG00000148516","Mes","Patient1_A","HCC"
1126,"chr10",31607301,31607301,0,0,13,"chr10",31605424,31607924,"+","ZEB1","ENSG00000148516","Mes","Patient1_A","HCC"
1127,"chr10",31607301,31607301,0,0,3,"chr10",31605424,31607924,"+","ZEB1","ENSG00000148516","Mes","Patient1_A","HCC"
1128,"chr10",31607306,31607306,0,0,8,"chr10",31605424,31607924,"+","ZEB1","ENSG00000148516","Mes","Patient1_A","HCC"
1129,"chr10",31607306,31607306,0,0,39,"chr10",31605424,31607924,"+","ZEB1","ENSG00000148516","Mes","Patient1_A","HCC"
1130,"chr10",31607307,31607307,0,0,3,"chr10",31605424,31607924,"+","ZEB1","ENSG00000148516","Mes","Patient1_A","HCC"
1131,"chr10",31607307,31607307,0,0,15,"chr10",31605424,31607924,"+","ZEB1","ENSG00000148516","Mes","Patient1_A","HCC"
1132,"chr10",31607330,31607330,2.17391304347826,1,45,"chr10",31605424,31607924,"+","ZEB1","ENSG00000148516","Mes","Patient1_A","HCC"
1133,"chr10",31607330,31607330,12.5,1,7,"chr10",31605424,31607924,"+","ZEB1","ENSG00000148516","Mes","Patient1_A","HCC"
1134,"chr10",31607331,31607331,16.6666666666667,1,5,"chr10",31605424,31607924,"+","ZEB1","ENSG00000148516","Mes","Patient1_A","HCC"
1135,"chr10",31607331,31607331,3.33333333333333,1,29,"chr10",31605424,31607924,"+","ZEB1","ENSG00000148516","Mes","Patient1_A","HCC"
1136,"chr10",31607350,31607350,0,0,43,"chr10",31605424,31607924,"+","ZEB1","ENSG00000148516","Mes","Patient1_A","HCC"
1137,"chr10",31607350,31607350,0,0,7,"chr10",31605424,31607924,"+","ZEB1","ENSG00000148516","Mes","Patient1_A","HCC"
1138,"chr10",31607351,31607351,0,0,9,"chr10",31605424,31607924,"+","ZEB1","ENSG00000148516","Mes","Patient1_A","HCC"
1139,"chr10",31607351,31607351,0,0,37,"chr10",31605424,31607924,"+","ZEB1","ENSG00000148516","Mes","Patient1_A","HCC"
1140,"chr10",31607377,31607377,20,1,4,"chr10",31605424,31607924,"+","ZEB1","ENSG00000148516","Mes","Patient1_A","HCC"
1141,"chr10",31607377,31607377,0,0,41,"chr10",31605424,31607924,"+","ZEB1","ENSG00000148516","Mes","Patient1_A","HCC"
1142,"chr10",31607378,31607378,2.56410256410256,1,38,"chr10",31605424,31607924,"+","ZEB1","ENSG00000148516","Mes","Patient1_A","HCC"
1143,"chr10",31607378,31607378,0,0,10,"chr10",31605424,31607924,"+","ZEB1","ENSG00000148516","Mes","Patient1_A","HCC"
1144,"chr10",31607441,31607441,0,0,12,"chr10",31605424,31607924,"+","ZEB1","ENSG00000148516","Mes","Patient1_A","HCC"
1145,"chr10",31607441,31607441,0,0,1,"chr10",31605424,31607924,"+","ZEB1","ENSG00000148516","Mes","Patient1_A","HCC"
1146,"chr10",31607442,31607442,0,0,7,"chr10",31605424,31607924,"+","ZEB1","ENSG00000148516","Mes","Patient1_A","HCC"
1147,"chr10",31607442,31607442,0,0,15,"chr10",31605424,31607924,"+","ZEB1","ENSG00000148516","Mes","Patient1_A","HCC"
1148,"chr10",31607446,31607446,0,0,1,"chr10",31605424,31607924,"+","ZEB1","ENSG00000148516","Mes","Patient1_A","HCC"
1149,"chr10",31607446,31607446,0,0,9,"chr10",31605424,31607924,"+","ZEB1","ENSG00000148516","Mes","Patient1_A","HCC"
1150,"chr10",31607447,31607447,0,0,6,"chr10",31605424,31607924,"+","ZEB1","ENSG00000148516","Mes","Patient1_A","HCC"
1151,"chr10",31607447,31607447,0,0,14,"chr10",31605424,31607924,"+","ZEB1","ENSG00000148516","Mes","Patient1_A","HCC"
1152,"chr10",31607465,31607465,0,0,1,"chr10",31605424,31607924,"+","ZEB1","ENSG00000148516","Mes","Patient1_A","HCC"
1153,"chr10",31607465,31607465,0,0,3,"chr10",31605424,31607924,"+","ZEB1","ENSG00000148516","Mes","Patient1_A","HCC"
1154,"chr10",31607466,31607466,0,0,3,"chr10",31605424,31607924,"+","ZEB1","ENSG00000148516","Mes","Patient1_A","HCC"
1155,"chr10",31607466,31607466,0,0,10,"chr10",31605424,31607924,"+","ZEB1","ENSG00000148516","Mes","Patient1_A","HCC"
1156,"chr10",31607493,31607493,0,0,1,"chr10",31605424,31607924,"+","ZEB1","ENSG00000148516","Mes","Patient1_A","HCC"
1157,"chr10",31607494,31607494,0,0,2,"chr10",31605424,31607924,"+","ZEB1","ENSG00000148516","Mes","Patient1_A","HCC"
1158,"chr10",31607494,31607494,0,0,4,"chr10",31605424,31607924,"+","ZEB1","ENSG00000148516","Mes","Patient1_A","HCC"
1159,"chr10",31607500,31607500,0,0,1,"chr10",31605424,31607924,"+","ZEB1","ENSG00000148516","Mes","Patient1_A","HCC"
1160,"chr10",31607501,31607501,0,0,2,"chr10",31605424,31607924,"+","ZEB1","ENSG00000148516","Mes","Patient1_A","HCC"
1161,"chr10",31607501,31607501,0,0,4,"chr10",31605424,31607924,"+","ZEB1","ENSG00000148516","Mes","Patient1_A","HCC"
1162,"chr10",31607502,31607502,0,0,1,"chr10",31605424,31607924,"+","ZEB1","ENSG00000148516","Mes","Patient1_A","HCC"
1163,"chr10",31607503,31607503,0,0,4,"chr10",31605424,31607924,"+","ZEB1","ENSG00000148516","Mes","Patient1_A","HCC"
1164,"chr10",31607503,31607503,0,0,2,"chr10",31605424,31607924,"+","ZEB1","ENSG00000148516","Mes","Patient1_A","HCC"
1165,"chr10",31607522,31607522,0,0,2,"chr10",31605424,31607924,"+","ZEB1","ENSG00000148516","Mes","Patient1_A","HCC"
1166,"chr10",31607522,31607522,0,0,2,"chr10",31605424,31607924,"+","ZEB1","ENSG00000148516","Mes","Patient1_A","HCC"
1167,"chr10",31607523,31607523,0,0,3,"chr10",31605424,31607924,"+","ZEB1","ENSG00000148516","Mes","Patient1_A","HCC"
1168,"chr10",31607526,31607526,0,0,2,"chr10",31605424,31607924,"+","ZEB1","ENSG00000148516","Mes","Patient1_A","HCC"
1169,"chr10",31607526,31607526,0,0,2,"chr10",31605424,31607924,"+","ZEB1","ENSG00000148516","Mes","Patient1_A","HCC"
1170,"chr10",31607527,31607527,0,0,3,"chr10",31605424,31607924,"+","ZEB1","ENSG00000148516","Mes","Patient1_A","HCC"
1171,"chr10",31607529,31607529,0,0,2,"chr10",31605424,31607924,"+","ZEB1","ENSG00000148516","Mes","Patient1_A","HCC"
1172,"chr10",31607529,31607529,0,0,2,"chr10",31605424,31607924,"+","ZEB1","ENSG00000148516","Mes","Patient1_A","HCC"
1173,"chr10",31607530,31607530,0,0,3,"chr10",31605424,31607924,"+","ZEB1","ENSG00000148516","Mes","Patient1_A","HCC"
1174,"chr10",31607531,31607531,0,0,2,"chr10",31605424,31607924,"+","ZEB1","ENSG00000148516","Mes","Patient1_A","HCC"
1175,"chr10",31607531,31607531,0,0,2,"chr10",31605424,31607924,"+","ZEB1","ENSG00000148516","Mes","Patient1_A","HCC"
1176,"chr10",31607532,31607532,0,0,3,"chr10",31605424,31607924,"+","ZEB1","ENSG00000148516","Mes","Patient1_A","HCC"
1177,"chr10",31607539,31607539,0,0,2,"chr10",31605424,31607924,"+","ZEB1","ENSG00000148516","Mes","Patient1_A","HCC"
1178,"chr10",31607539,31607539,0,0,2,"chr10",31605424,31607924,"+","ZEB1","ENSG00000148516","Mes","Patient1_A","HCC"
1179,"chr10",31607540,31607540,0,0,3,"chr10",31605424,31607924,"+","ZEB1","ENSG00000148516","Mes","Patient1_A","HCC"
1180,"chr10",31607542,31607542,0,0,2,"chr10",31605424,31607924,"+","ZEB1","ENSG00000148516","Mes","Patient1_A","HCC"
1181,"chr10",31607542,31607542,0,0,2,"chr10",31605424,31607924,"+","ZEB1","ENSG00000148516","Mes","Patient1_A","HCC"
1182,"chr10",31607543,31607543,0,0,3,"chr10",31605424,31607924,"+","ZEB1","ENSG00000148516","Mes","Patient1_A","HCC"
1183,"chr10",31607582,31607582,0,0,2,"chr10",31605424,31607924,"+","ZEB1","ENSG00000148516","Mes","Patient1_A","HCC"
1184,"chr10",31607582,31607582,0,0,2,"chr10",31605424,31607924,"+","ZEB1","ENSG00000148516","Mes","Patient1_A","HCC"
1185,"chr10",31607583,31607583,0,0,2,"chr10",31605424,31607924,"+","ZEB1","ENSG00000148516","Mes","Patient1_A","HCC"
1186,"chr10",31607583,31607583,0,0,1,"chr10",31605424,31607924,"+","ZEB1","ENSG00000148516","Mes","Patient1_A","HCC"
1187,"chr10",31607596,31607596,0,0,4,"chr10",31605424,31607924,"+","ZEB1","ENSG00000148516","Mes","Patient1_A","HCC"
1188,"chr10",31607596,31607596,0,0,5,"chr10",31605424,31607924,"+","ZEB1","ENSG00000148516","Mes","Patient1_A","HCC"
1189,"chr10",31607597,31607597,0,0,3,"chr10",31605424,31607924,"+","ZEB1","ENSG00000148516","Mes","Patient1_A","HCC"
1190,"chr10",31607597,31607597,0,0,1,"chr10",31605424,31607924,"+","ZEB1","ENSG00000148516","Mes","Patient1_A","HCC"
1191,"chr10",31607598,31607598,0,0,4,"chr10",31605424,31607924,"+","ZEB1","ENSG00000148516","Mes","Patient1_A","HCC"
1192,"chr10",31607598,31607598,0,0,6,"chr10",31605424,31607924,"+","ZEB1","ENSG00000148516","Mes","Patient1_A","HCC"
1193,"chr10",31607599,31607599,0,0,1,"chr10",31605424,31607924,"+","ZEB1","ENSG00000148516","Mes","Patient1_A","HCC"
1194,"chr10",31607599,31607599,0,0,3,"chr10",31605424,31607924,"+","ZEB1","ENSG00000148516","Mes","Patient1_A","HCC"
1195,"chr10",31607617,31607617,0,0,4,"chr10",31605424,31607924,"+","ZEB1","ENSG00000148516","Mes","Patient1_A","HCC"
1196,"chr10",31607617,31607617,0,0,13,"chr10",31605424,31607924,"+","ZEB1","ENSG00000148516","Mes","Patient1_A","HCC"
1197,"chr10",31607618,31607618,0,0,5,"chr10",31605424,31607924,"+","ZEB1","ENSG00000148516","Mes","Patient1_A","HCC"
1198,"chr10",31607618,31607618,0,0,3,"chr10",31605424,31607924,"+","ZEB1","ENSG00000148516","Mes","Patient1_A","HCC"
1199,"chr10",31607624,31607624,0,0,12,"chr10",31605424,31607924,"+","ZEB1","ENSG00000148516","Mes","Patient1_A","HCC"
1200,"chr10",31607624,31607624,0,0,4,"chr10",31605424,31607924,"+","ZEB1","ENSG00000148516","Mes","Patient1_A","HCC"
1201,"chr10",31607625,31607625,0,0,7,"chr10",31605424,31607924,"+","ZEB1","ENSG00000148516","Mes","Patient1_A","HCC"
1202,"chr10",31607625,31607625,0,0,3,"chr10",31605424,31607924,"+","ZEB1","ENSG00000148516","Mes","Patient1_A","HCC"
1203,"chr10",31607631,31607631,0,0,13,"chr10",31605424,31607924,"+","ZEB1","ENSG00000148516","Mes","Patient1_A","HCC"
1204,"chr10",31607631,31607631,0,0,4,"chr10",31605424,31607924,"+","ZEB1","ENSG00000148516","Mes","Patient1_A","HCC"
1205,"chr10",31607632,31607632,0,0,8,"chr10",31605424,31607924,"+","ZEB1","ENSG00000148516","Mes","Patient1_A","HCC"
1206,"chr10",31607632,31607632,0,0,3,"chr10",31605424,31607924,"+","ZEB1","ENSG00000148516","Mes","Patient1_A","HCC"
1207,"chr10",31607637,31607637,0,0,3,"chr10",31605424,31607924,"+","ZEB1","ENSG00000148516","Mes","Patient1_A","HCC"
1208,"chr10",31607637,31607637,0,0,18,"chr10",31605424,31607924,"+","ZEB1","ENSG00000148516","Mes","Patient1_A","HCC"
1209,"chr10",31607638,31607638,0,0,3,"chr10",31605424,31607924,"+","ZEB1","ENSG00000148516","Mes","Patient1_A","HCC"
1210,"chr10",31607638,31607638,0,0,9,"chr10",31605424,31607924,"+","ZEB1","ENSG00000148516","Mes","Patient1_A","HCC"
1211,"chr10",31607639,31607639,0,0,19,"chr10",31605424,31607924,"+","ZEB1","ENSG00000148516","Mes","Patient1_A","HCC"
1212,"chr10",31607639,31607639,0,0,3,"chr10",31605424,31607924,"+","ZEB1","ENSG00000148516","Mes","Patient1_A","HCC"
1213,"chr10",31607640,31607640,0,0,9,"chr10",31605424,31607924,"+","ZEB1","ENSG00000148516","Mes","Patient1_A","HCC"
1214,"chr10",31607640,31607640,0,0,3,"chr10",31605424,31607924,"+","ZEB1","ENSG00000148516","Mes","Patient1_A","HCC"
1215,"chr10",31607644,31607644,0,0,3,"chr10",31605424,31607924,"+","ZEB1","ENSG00000148516","Mes","Patient1_A","HCC"
1216,"chr10",31607644,31607644,0,0,23,"chr10",31605424,31607924,"+","ZEB1","ENSG00000148516","Mes","Patient1_A","HCC"
1217,"chr10",31607645,31607645,0,0,5,"chr10",31605424,31607924,"+","ZEB1","ENSG00000148516","Mes","Patient1_A","HCC"
1218,"chr10",31607645,31607645,0,0,10,"chr10",31605424,31607924,"+","ZEB1","ENSG00000148516","Mes","Patient1_A","HCC"
1219,"chr10",31607685,31607685,2.4390243902439,1,40,"chr10",31605424,31607924,"+","ZEB1","ENSG00000148516","Mes","Patient1_A","HCC"
1220,"chr10",31607685,31607685,0,0,9,"chr10",31605424,31607924,"+","ZEB1","ENSG00000148516","Mes","Patient1_A","HCC"
1221,"chr10",31607686,31607686,0,0,24,"chr10",31605424,31607924,"+","ZEB1","ENSG00000148516","Mes","Patient1_A","HCC"
1222,"chr10",31607686,31607686,0,0,8,"chr10",31605424,31607924,"+","ZEB1","ENSG00000148516","Mes","Patient1_A","HCC"
1223,"chr10",31607699,31607699,0,0,12,"chr10",31605424,31607924,"+","ZEB1","ENSG00000148516","Mes","Patient1_A","HCC"
1224,"chr10",31607699,31607699,0,0,46,"chr10",31605424,31607924,"+","ZEB1","ENSG00000148516","Mes","Patient1_A","HCC"
1225,"chr10",31607700,31607700,0,0,30,"chr10",31605424,31607924,"+","ZEB1","ENSG00000148516","Mes","Patient1_A","HCC"
1226,"chr10",31607700,31607700,0,0,8,"chr10",31605424,31607924,"+","ZEB1","ENSG00000148516","Mes","Patient1_A","HCC"
1227,"chr10",31607703,31607703,0,0,12,"chr10",31605424,31607924,"+","ZEB1","ENSG00000148516","Mes","Patient1_A","HCC"
1228,"chr10",31607703,31607703,0,0,47,"chr10",31605424,31607924,"+","ZEB1","ENSG00000148516","Mes","Patient1_A","HCC"
1229,"chr10",31607704,31607704,3.2258064516129,1,30,"chr10",31605424,31607924,"+","ZEB1","ENSG00000148516","Mes","Patient1_A","HCC"
1230,"chr10",31607704,31607704,0,0,9,"chr10",31605424,31607924,"+","ZEB1","ENSG00000148516","Mes","Patient1_A","HCC"
1231,"chr10",31607717,31607717,0,0,13,"chr10",31605424,31607924,"+","ZEB1","ENSG00000148516","Mes","Patient1_A","HCC"
1232,"chr10",31607717,31607717,2,1,49,"chr10",31605424,31607924,"+","ZEB1","ENSG00000148516","Mes","Patient1_A","HCC"
1233,"chr10",31607718,31607718,2.94117647058824,1,33,"chr10",31605424,31607924,"+","ZEB1","ENSG00000148516","Mes","Patient1_A","HCC"
1234,"chr10",31607718,31607718,0,0,9,"chr10",31605424,31607924,"+","ZEB1","ENSG00000148516","Mes","Patient1_A","HCC"
1235,"chr10",31607763,31607763,0,0,12,"chr10",31605424,31607924,"+","ZEB1","ENSG00000148516","Mes","Patient1_A","HCC"
1236,"chr10",31607763,31607763,0,0,44,"chr10",31605424,31607924,"+","ZEB1","ENSG00000148516","Mes","Patient1_A","HCC"
1237,"chr10",31607764,31607764,0,0,9,"chr10",31605424,31607924,"+","ZEB1","ENSG00000148516","Mes","Patient1_A","HCC"
1238,"chr10",31607764,31607764,0,0,33,"chr10",31605424,31607924,"+","ZEB1","ENSG00000148516","Mes","Patient1_A","HCC"
1239,"chr10",31607771,31607771,0,0,11,"chr10",31605424,31607924,"+","ZEB1","ENSG00000148516","Mes","Patient1_A","HCC"
1240,"chr10",31607771,31607771,0,0,41,"chr10",31605424,31607924,"+","ZEB1","ENSG00000148516","Mes","Patient1_A","HCC"
1241,"chr10",31607772,31607772,0,0,33,"chr10",31605424,31607924,"+","ZEB1","ENSG00000148516","Mes","Patient1_A","HCC"
1242,"chr10",31607772,31607772,0,0,9,"chr10",31605424,31607924,"+","ZEB1","ENSG00000148516","Mes","Patient1_A","HCC"
1243,"chr10",31607773,31607773,0,0,11,"chr10",31605424,31607924,"+","ZEB1","ENSG00000148516","Mes","Patient1_A","HCC"
1244,"chr10",31607773,31607773,0,0,41,"chr10",31605424,31607924,"+","ZEB1","ENSG00000148516","Mes","Patient1_A","HCC"
1245,"chr10",31607774,31607774,0,0,33,"chr10",31605424,31607924,"+","ZEB1","ENSG00000148516","Mes","Patient1_A","HCC"
1246,"chr10",31607774,31607774,0,0,9,"chr10",31605424,31607924,"+","ZEB1","ENSG00000148516","Mes","Patient1_A","HCC"
1247,"chr10",31607776,31607776,0,0,11,"chr10",31605424,31607924,"+","ZEB1","ENSG00000148516","Mes","Patient1_A","HCC"
1248,"chr10",31607776,31607776,0,0,40,"chr10",31605424,31607924,"+","ZEB1","ENSG00000148516","Mes","Patient1_A","HCC"
1249,"chr10",31607777,31607777,0,0,9,"chr10",31605424,31607924,"+","ZEB1","ENSG00000148516","Mes","Patient1_A","HCC"
1250,"chr10",31607777,31607777,0,0,34,"chr10",31605424,31607924,"+","ZEB1","ENSG00000148516","Mes","Patient1_A","HCC"
1251,"chr10",31607789,31607789,0,0,37,"chr10",31605424,31607924,"+","ZEB1","ENSG00000148516","Mes","Patient1_A","HCC"
1252,"chr10",31607789,31607789,0,0,11,"chr10",31605424,31607924,"+","ZEB1","ENSG00000148516","Mes","Patient1_A","HCC"
1253,"chr10",31607790,31607790,0,0,34,"chr10",31605424,31607924,"+","ZEB1","ENSG00000148516","Mes","Patient1_A","HCC"
1254,"chr10",31607790,31607790,0,0,14,"chr10",31605424,31607924,"+","ZEB1","ENSG00000148516","Mes","Patient1_A","HCC"
1255,"chr10",31607791,31607791,0,0,10,"chr10",31605424,31607924,"+","ZEB1","ENSG00000148516","Mes","Patient1_A","HCC"
1256,"chr10",31607791,31607791,2.77777777777778,1,35,"chr10",31605424,31607924,"+","ZEB1","ENSG00000148516","Mes","Patient1_A","HCC"
1257,"chr10",31607792,31607792,0,0,14,"chr10",31605424,31607924,"+","ZEB1","ENSG00000148516","Mes","Patient1_A","HCC"
1258,"chr10",31607792,31607792,0,0,33,"chr10",31605424,31607924,"+","ZEB1","ENSG00000148516","Mes","Patient1_A","HCC"
1259,"chr10",31607802,31607802,0,0,9,"chr10",31605424,31607924,"+","ZEB1","ENSG00000148516","Mes","Patient1_A","HCC"
1260,"chr10",31607802,31607802,0,0,27,"chr10",31605424,31607924,"+","ZEB1","ENSG00000148516","Mes","Patient1_A","HCC"
1261,"chr10",31607803,31607803,0,0,13,"chr10",31605424,31607924,"+","ZEB1","ENSG00000148516","Mes","Patient1_A","HCC"
1262,"chr10",31607803,31607803,0,0,31,"chr10",31605424,31607924,"+","ZEB1","ENSG00000148516","Mes","Patient1_A","HCC"
1263,"chr10",31607805,31607805,0,0,9,"chr10",31605424,31607924,"+","ZEB1","ENSG00000148516","Mes","Patient1_A","HCC"
1264,"chr10",31607805,31607805,0,0,25,"chr10",31605424,31607924,"+","ZEB1","ENSG00000148516","Mes","Patient1_A","HCC"
1265,"chr10",31607806,31607806,0,0,13,"chr10",31605424,31607924,"+","ZEB1","ENSG00000148516","Mes","Patient1_A","HCC"
1266,"chr10",31607806,31607806,0,0,34,"chr10",31605424,31607924,"+","ZEB1","ENSG00000148516","Mes","Patient1_A","HCC"
1267,"chr10",31607808,31607808,0,0,24,"chr10",31605424,31607924,"+","ZEB1","ENSG00000148516","Mes","Patient1_A","HCC"
1268,"chr10",31607808,31607808,11.1111111111111,1,8,"chr10",31605424,31607924,"+","ZEB1","ENSG00000148516","Mes","Patient1_A","HCC"
1269,"chr10",31607809,31607809,0,0,37,"chr10",31605424,31607924,"+","ZEB1","ENSG00000148516","Mes","Patient1_A","HCC"
1270,"chr10",31607809,31607809,0,0,12,"chr10",31605424,31607924,"+","ZEB1","ENSG00000148516","Mes","Patient1_A","HCC"
1271,"chr10",31607836,31607836,0,0,5,"chr10",31605424,31607924,"+","ZEB1","ENSG00000148516","Mes","Patient1_A","HCC"
1272,"chr10",31607836,31607836,0,0,11,"chr10",31605424,31607924,"+","ZEB1","ENSG00000148516","Mes","Patient1_A","HCC"
1273,"chr10",31607837,31607837,0,0,18,"chr10",31605424,31607924,"+","ZEB1","ENSG00000148516","Mes","Patient1_A","HCC"
1274,"chr10",31607837,31607837,0,0,53,"chr10",31605424,31607924,"+","ZEB1","ENSG00000148516","Mes","Patient1_A","HCC"
1275,"chr10",31607844,31607844,0,0,11,"chr10",31605424,31607924,"+","ZEB1","ENSG00000148516","Mes","Patient1_A","HCC"
1276,"chr10",31607844,31607844,0,0,6,"chr10",31605424,31607924,"+","ZEB1","ENSG00000148516","Mes","Patient1_A","HCC"
1277,"chr10",31607845,31607845,5,1,19,"chr10",31605424,31607924,"+","ZEB1","ENSG00000148516","Mes","Patient1_A","HCC"
1278,"chr10",31607845,31607845,3.63636363636364,2,53,"chr10",31605424,31607924,"+","ZEB1","ENSG00000148516","Mes","Patient1_A","HCC"
1279,"chr10",31607847,31607847,0,0,11,"chr10",31605424,31607924,"+","ZEB1","ENSG00000148516","Mes","Patient1_A","HCC"
1280,"chr10",31607847,31607847,0,0,5,"chr10",31605424,31607924,"+","ZEB1","ENSG00000148516","Mes","Patient1_A","HCC"
1281,"chr10",31607848,31607848,1.81818181818182,1,54,"chr10",31605424,31607924,"+","ZEB1","ENSG00000148516","Mes","Patient1_A","HCC"
1282,"chr10",31607848,31607848,0,0,19,"chr10",31605424,31607924,"+","ZEB1","ENSG00000148516","Mes","Patient1_A","HCC"
1283,"chr10",31607859,31607859,0,0,11,"chr10",31605424,31607924,"+","ZEB1","ENSG00000148516","Mes","Patient1_A","HCC"
1284,"chr10",31607859,31607859,0,0,4,"chr10",31605424,31607924,"+","ZEB1","ENSG00000148516","Mes","Patient1_A","HCC"
1285,"chr10",31607860,31607860,0,0,16,"chr10",31605424,31607924,"+","ZEB1","ENSG00000148516","Mes","Patient1_A","HCC"
1286,"chr10",31607860,31607860,0,0,58,"chr10",31605424,31607924,"+","ZEB1","ENSG00000148516","Mes","Patient1_A","HCC"
1287,"chr10",31607861,31607861,0,0,4,"chr10",31605424,31607924,"+","ZEB1","ENSG00000148516","Mes","Patient1_A","HCC"
1288,"chr10",31607861,31607861,0,0,10,"chr10",31605424,31607924,"+","ZEB1","ENSG00000148516","Mes","Patient1_A","HCC"
1289,"chr10",31607862,31607862,0,0,17,"chr10",31605424,31607924,"+","ZEB1","ENSG00000148516","Mes","Patient1_A","HCC"
1290,"chr10",31607862,31607862,1.72413793103448,1,57,"chr10",31605424,31607924,"+","ZEB1","ENSG00000148516","Mes","Patient1_A","HCC"
1291,"chr10",31607869,31607869,0,0,2,"chr10",31605424,31607924,"+","ZEB1","ENSG00000148516","Mes","Patient1_A","HCC"
1292,"chr10",31607869,31607869,0,0,8,"chr10",31605424,31607924,"+","ZEB1","ENSG00000148516","Mes","Patient1_A","HCC"
1293,"chr10",31607870,31607870,0,0,18,"chr10",31605424,31607924,"+","ZEB1","ENSG00000148516","Mes","Patient1_A","HCC"
1294,"chr10",31607870,31607870,1.58730158730159,1,62,"chr10",31605424,31607924,"+","ZEB1","ENSG00000148516","Mes","Patient1_A","HCC"
1295,"chr10",31607877,31607877,10,1,9,"chr10",31605424,31607924,"+","ZEB1","ENSG00000148516","Mes","Patient1_A","HCC"
1296,"chr10",31607877,31607877,0,0,1,"chr10",31605424,31607924,"+","ZEB1","ENSG00000148516","Mes","Patient1_A","HCC"
1297,"chr10",31607878,31607878,5.26315789473684,1,18,"chr10",31605424,31607924,"+","ZEB1","ENSG00000148516","Mes","Patient1_A","HCC"
1298,"chr10",31607878,31607878,0,0,66,"chr10",31605424,31607924,"+","ZEB1","ENSG00000148516","Mes","Patient1_A","HCC"
1299,"chr10",31607884,31607884,0,0,1,"chr10",31605424,31607924,"+","ZEB1","ENSG00000148516","Mes","Patient1_A","HCC"
1300,"chr10",31607884,31607884,0,0,13,"chr10",31605424,31607924,"+","ZEB1","ENSG00000148516","Mes","Patient1_A","HCC"
1301,"chr10",31607885,31607885,0,0,19,"chr10",31605424,31607924,"+","ZEB1","ENSG00000148516","Mes","Patient1_A","HCC"
1302,"chr10",31607885,31607885,0,0,68,"chr10",31605424,31607924,"+","ZEB1","ENSG00000148516","Mes","Patient1_A","HCC"
1303,"chr11",6623037,6623037,100,2,0,"chr11",6622961,6625461,"+","ILK","ENSG00000166333","Mes","Patient1_A","HCC"
1304,"chr11",6624409,6624409,100,1,0,"chr11",6622961,6625461,"+","ILK","ENSG00000166333","Mes","Patient1_A","HCC"
1305,"chr11",6624439,6624439,0,0,1,"chr11",6622961,6625461,"+","ILK","ENSG00000166333","Mes","Patient1_A","HCC"
1306,"chr11",6624440,6624440,0,0,1,"chr11",6622961,6625461,"+","ILK","ENSG00000166333","Mes","Patient1_A","HCC"
1307,"chr11",6624479,6624479,0,0,1,"chr11",6622961,6625461,"+","ILK","ENSG00000166333","Mes","Patient1_A","HCC"
1308,"chr11",6624479,6624479,0,0,1,"chr11",6622961,6625461,"+","ILK","ENSG00000166333","Mes","Patient1_A","HCC"
1309,"chr11",6624480,6624480,0,0,6,"chr11",6622961,6625461,"+","ILK","ENSG00000166333","Mes","Patient1_A","HCC"
1310,"chr11",6624480,6624480,0,0,2,"chr11",6622961,6625461,"+","ILK","ENSG00000166333","Mes","Patient1_A","HCC"
1311,"chr11",6624502,6624502,0,0,2,"chr11",6622961,6625461,"+","ILK","ENSG00000166333","Mes","Patient1_A","HCC"
1312,"chr11",6624502,6624502,0,0,2,"chr11",6622961,6625461,"+","ILK","ENSG00000166333","Mes","Patient1_A","HCC"
1313,"chr11",6624503,6624503,0,0,3,"chr11",6622961,6625461,"+","ILK","ENSG00000166333","Mes","Patient1_A","HCC"
1314,"chr11",6624503,6624503,9.09090909090909,1,10,"chr11",6622961,6625461,"+","ILK","ENSG00000166333","Mes","Patient1_A","HCC"
1315,"chr11",6624522,6624522,0,0,1,"chr11",6622961,6625461,"+","ILK","ENSG00000166333","Mes","Patient1_A","HCC"
1316,"chr11",6624522,6624522,0,0,3,"chr11",6622961,6625461,"+","ILK","ENSG00000166333","Mes","Patient1_A","HCC"
1317,"chr11",6624523,6624523,0,0,16,"chr11",6622961,6625461,"+","ILK","ENSG00000166333","Mes","Patient1_A","HCC"
1318,"chr11",6624523,6624523,0,0,6,"chr11",6622961,6625461,"+","ILK","ENSG00000166333","Mes","Patient1_A","HCC"
1319,"chr11",6624531,6624531,0,0,2,"chr11",6622961,6625461,"+","ILK","ENSG00000166333","Mes","Patient1_A","HCC"
1320,"chr11",6624531,6624531,0,0,6,"chr11",6622961,6625461,"+","ILK","ENSG00000166333","Mes","Patient1_A","HCC"
1321,"chr11",6624532,6624532,0,0,16,"chr11",6622961,6625461,"+","ILK","ENSG00000166333","Mes","Patient1_A","HCC"
1322,"chr11",6624532,6624532,0,0,5,"chr11",6622961,6625461,"+","ILK","ENSG00000166333","Mes","Patient1_A","HCC"
1323,"chr11",6624553,6624553,0,0,11,"chr11",6622961,6625461,"+","ILK","ENSG00000166333","Mes","Patient1_A","HCC"
1324,"chr11",6624553,6624553,0,0,5,"chr11",6622961,6625461,"+","ILK","ENSG00000166333","Mes","Patient1_A","HCC"
1325,"chr11",6624554,6624554,0,0,6,"chr11",6622961,6625461,"+","ILK","ENSG00000166333","Mes","Patient1_A","HCC"
1326,"chr11",6624554,6624554,0,0,21,"chr11",6622961,6625461,"+","ILK","ENSG00000166333","Mes","Patient1_A","HCC"
1327,"chr11",6624567,6624567,0,0,14,"chr11",6622961,6625461,"+","ILK","ENSG00000166333","Mes","Patient1_A","HCC"
1328,"chr11",6624567,6624567,0,0,6,"chr11",6622961,6625461,"+","ILK","ENSG00000166333","Mes","Patient1_A","HCC"
1329,"chr11",6624568,6624568,0,0,6,"chr11",6622961,6625461,"+","ILK","ENSG00000166333","Mes","Patient1_A","HCC"
1330,"chr11",6624568,6624568,0,0,25,"chr11",6622961,6625461,"+","ILK","ENSG00000166333","Mes","Patient1_A","HCC"
1331,"chr11",6624587,6624587,0,0,6,"chr11",6622961,6625461,"+","ILK","ENSG00000166333","Mes","Patient1_A","HCC"
1332,"chr11",6624587,6624587,0,0,20,"chr11",6622961,6625461,"+","ILK","ENSG00000166333","Mes","Patient1_A","HCC"
1333,"chr11",6624588,6624588,0,0,7,"chr11",6622961,6625461,"+","ILK","ENSG00000166333","Mes","Patient1_A","HCC"
1334,"chr11",6624588,6624588,0,0,34,"chr11",6622961,6625461,"+","ILK","ENSG00000166333","Mes","Patient1_A","HCC"
1335,"chr11",6624592,6624592,0,0,20,"chr11",6622961,6625461,"+","ILK","ENSG00000166333","Mes","Patient1_A","HCC"
1336,"chr11",6624592,6624592,0,0,7,"chr11",6622961,6625461,"+","ILK","ENSG00000166333","Mes","Patient1_A","HCC"
1337,"chr11",6624593,6624593,0,0,34,"chr11",6622961,6625461,"+","ILK","ENSG00000166333","Mes","Patient1_A","HCC"
1338,"chr11",6624593,6624593,0,0,8,"chr11",6622961,6625461,"+","ILK","ENSG00000166333","Mes","Patient1_A","HCC"
1339,"chr11",6624594,6624594,0,0,20,"chr11",6622961,6625461,"+","ILK","ENSG00000166333","Mes","Patient1_A","HCC"
1340,"chr11",6624594,6624594,0,0,7,"chr11",6622961,6625461,"+","ILK","ENSG00000166333","Mes","Patient1_A","HCC"
1341,"chr11",6624595,6624595,0,0,34,"chr11",6622961,6625461,"+","ILK","ENSG00000166333","Mes","Patient1_A","HCC"
1342,"chr11",6624595,6624595,0,0,9,"chr11",6622961,6625461,"+","ILK","ENSG00000166333","Mes","Patient1_A","HCC"
1343,"chr11",6624620,6624620,0,0,9,"chr11",6622961,6625461,"+","ILK","ENSG00000166333","Mes","Patient1_A","HCC"
1344,"chr11",6624620,6624620,0,0,23,"chr11",6622961,6625461,"+","ILK","ENSG00000166333","Mes","Patient1_A","HCC"
1345,"chr11",6624621,6624621,0,0,9,"chr11",6622961,6625461,"+","ILK","ENSG00000166333","Mes","Patient1_A","HCC"
1346,"chr11",6624621,6624621,0,0,39,"chr11",6622961,6625461,"+","ILK","ENSG00000166333","Mes","Patient1_A","HCC"
1347,"chr11",6624622,6624622,0,0,9,"chr11",6622961,6625461,"+","ILK","ENSG00000166333","Mes","Patient1_A","HCC"
1348,"chr11",6624622,6624622,0,0,24,"chr11",6622961,6625461,"+","ILK","ENSG00000166333","Mes","Patient1_A","HCC"
1349,"chr11",6624623,6624623,0,0,38,"chr11",6622961,6625461,"+","ILK","ENSG00000166333","Mes","Patient1_A","HCC"
1350,"chr11",6624623,6624623,0,0,9,"chr11",6622961,6625461,"+","ILK","ENSG00000166333","Mes","Patient1_A","HCC"
1351,"chr11",6624643,6624643,0,0,32,"chr11",6622961,6625461,"+","ILK","ENSG00000166333","Mes","Patient1_A","HCC"
1352,"chr11",6624643,6624643,0,0,8,"chr11",6622961,6625461,"+","ILK","ENSG00000166333","Mes","Patient1_A","HCC"
1353,"chr11",6624644,6624644,0,0,35,"chr11",6622961,6625461,"+","ILK","ENSG00000166333","Mes","Patient1_A","HCC"
1354,"chr11",6624644,6624644,0,0,7,"chr11",6622961,6625461,"+","ILK","ENSG00000166333","Mes","Patient1_A","HCC"
1355,"chr11",6624652,6624652,0,0,8,"chr11",6622961,6625461,"+","ILK","ENSG00000166333","Mes","Patient1_A","HCC"
1356,"chr11",6624652,6624652,0,0,34,"chr11",6622961,6625461,"+","ILK","ENSG00000166333","Mes","Patient1_A","HCC"
1357,"chr11",6624653,6624653,0,0,36,"chr11",6622961,6625461,"+","ILK","ENSG00000166333","Mes","Patient1_A","HCC"
1358,"chr11",6624653,6624653,0,0,9,"chr11",6622961,6625461,"+","ILK","ENSG00000166333","Mes","Patient1_A","HCC"
1359,"chr11",6624658,6624658,0,0,7,"chr11",6622961,6625461,"+","ILK","ENSG00000166333","Mes","Patient1_A","HCC"
1360,"chr11",6624658,6624658,0,0,33,"chr11",6622961,6625461,"+","ILK","ENSG00000166333","Mes","Patient1_A","HCC"
1361,"chr11",6624659,6624659,0,0,34,"chr11",6622961,6625461,"+","ILK","ENSG00000166333","Mes","Patient1_A","HCC"
1362,"chr11",6624659,6624659,0,0,9,"chr11",6622961,6625461,"+","ILK","ENSG00000166333","Mes","Patient1_A","HCC"
1363,"chr11",6624665,6624665,0,0,34,"chr11",6622961,6625461,"+","ILK","ENSG00000166333","Mes","Patient1_A","HCC"
1364,"chr11",6624665,6624665,0,0,8,"chr11",6622961,6625461,"+","ILK","ENSG00000166333","Mes","Patient1_A","HCC"
1365,"chr11",6624666,6624666,0,0,35,"chr11",6622961,6625461,"+","ILK","ENSG00000166333","Mes","Patient1_A","HCC"
1366,"chr11",6624666,6624666,0,0,10,"chr11",6622961,6625461,"+","ILK","ENSG00000166333","Mes","Patient1_A","HCC"
1367,"chr11",6624675,6624675,0,0,8,"chr11",6622961,6625461,"+","ILK","ENSG00000166333","Mes","Patient1_A","HCC"
1368,"chr11",6624675,6624675,0,0,34,"chr11",6622961,6625461,"+","ILK","ENSG00000166333","Mes","Patient1_A","HCC"
1369,"chr11",6624676,6624676,2.63157894736842,1,37,"chr11",6622961,6625461,"+","ILK","ENSG00000166333","Mes","Patient1_A","HCC"
1370,"chr11",6624676,6624676,0,0,10,"chr11",6622961,6625461,"+","ILK","ENSG00000166333","Mes","Patient1_A","HCC"
1371,"chr11",6624688,6624688,0,0,9,"chr11",6622961,6625461,"+","ILK","ENSG00000166333","Mes","Patient1_A","HCC"
1372,"chr11",6624688,6624688,6.25,2,30,"chr11",6622961,6625461,"+","ILK","ENSG00000166333","Mes","Patient1_A","HCC"
1373,"chr11",6624689,6624689,0,0,9,"chr11",6622961,6625461,"+","ILK","ENSG00000166333","Mes","Patient1_A","HCC"
1374,"chr11",6624689,6624689,2.38095238095238,1,41,"chr11",6622961,6625461,"+","ILK","ENSG00000166333","Mes","Patient1_A","HCC"
1375,"chr11",6624690,6624690,0,0,9,"chr11",6622961,6625461,"+","ILK","ENSG00000166333","Mes","Patient1_A","HCC"
1376,"chr11",6624690,6624690,0,0,32,"chr11",6622961,6625461,"+","ILK","ENSG00000166333","Mes","Patient1_A","HCC"
1377,"chr11",6624691,6624691,0,0,9,"chr11",6622961,6625461,"+","ILK","ENSG00000166333","Mes","Patient1_A","HCC"
1378,"chr11",6624691,6624691,0,0,43,"chr11",6622961,6625461,"+","ILK","ENSG00000166333","Mes","Patient1_A","HCC"
1379,"chr11",6624703,6624703,0,0,25,"chr11",6622961,6625461,"+","ILK","ENSG00000166333","Mes","Patient1_A","HCC"
1380,"chr11",6624703,6624703,0,0,9,"chr11",6622961,6625461,"+","ILK","ENSG00000166333","Mes","Patient1_A","HCC"
1381,"chr11",6624704,6624704,2.63157894736842,1,37,"chr11",6622961,6625461,"+","ILK","ENSG00000166333","Mes","Patient1_A","HCC"
1382,"chr11",6624704,6624704,0,0,10,"chr11",6622961,6625461,"+","ILK","ENSG00000166333","Mes","Patient1_A","HCC"
1383,"chr11",6624708,6624708,0,0,27,"chr11",6622961,6625461,"+","ILK","ENSG00000166333","Mes","Patient1_A","HCC"
1384,"chr11",6624708,6624708,0,0,9,"chr11",6622961,6625461,"+","ILK","ENSG00000166333","Mes","Patient1_A","HCC"
1385,"chr11",6624709,6624709,0,0,9,"chr11",6622961,6625461,"+","ILK","ENSG00000166333","Mes","Patient1_A","HCC"
1386,"chr11",6624709,6624709,0,0,36,"chr11",6622961,6625461,"+","ILK","ENSG00000166333","Mes","Patient1_A","HCC"
1387,"chr11",6624726,6624726,0,0,26,"chr11",6622961,6625461,"+","ILK","ENSG00000166333","Mes","Patient1_A","HCC"
1388,"chr11",6624726,6624726,0,0,8,"chr11",6622961,6625461,"+","ILK","ENSG00000166333","Mes","Patient1_A","HCC"
1389,"chr11",6624727,6624727,0,0,9,"chr11",6622961,6625461,"+","ILK","ENSG00000166333","Mes","Patient1_A","HCC"
1390,"chr11",6624727,6624727,0,0,39,"chr11",6622961,6625461,"+","ILK","ENSG00000166333","Mes","Patient1_A","HCC"
1391,"chr11",6624739,6624739,0,0,8,"chr11",6622961,6625461,"+","ILK","ENSG00000166333","Mes","Patient1_A","HCC"
1392,"chr11",6624739,6624739,0,0,29,"chr11",6622961,6625461,"+","ILK","ENSG00000166333","Mes","Patient1_A","HCC"
1393,"chr11",6624740,6624740,0,0,10,"chr11",6622961,6625461,"+","ILK","ENSG00000166333","Mes","Patient1_A","HCC"
1394,"chr11",6624740,6624740,0,0,40,"chr11",6622961,6625461,"+","ILK","ENSG00000166333","Mes","Patient1_A","HCC"
1395,"chr11",6624753,6624753,0,0,32,"chr11",6622961,6625461,"+","ILK","ENSG00000166333","Mes","Patient1_A","HCC"
1396,"chr11",6624753,6624753,0,0,8,"chr11",6622961,6625461,"+","ILK","ENSG00000166333","Mes","Patient1_A","HCC"
1397,"chr11",6624754,6624754,0,0,10,"chr11",6622961,6625461,"+","ILK","ENSG00000166333","Mes","Patient1_A","HCC"
1398,"chr11",6624754,6624754,0,0,47,"chr11",6622961,6625461,"+","ILK","ENSG00000166333","Mes","Patient1_A","HCC"
1399,"chr11",6624756,6624756,0,0,9,"chr11",6622961,6625461,"+","ILK","ENSG00000166333","Mes","Patient1_A","HCC"
1400,"chr11",6624756,6624756,2.94117647058824,1,33,"chr11",6622961,6625461,"+","ILK","ENSG00000166333","Mes","Patient1_A","HCC"
1401,"chr11",6624757,6624757,0,0,12,"chr11",6622961,6625461,"+","ILK","ENSG00000166333","Mes","Patient1_A","HCC"
1402,"chr11",6624757,6624757,0,0,47,"chr11",6622961,6625461,"+","ILK","ENSG00000166333","Mes","Patient1_A","HCC"
1403,"chr11",6624764,6624764,11.1111111111111,1,8,"chr11",6622961,6625461,"+","ILK","ENSG00000166333","Mes","Patient1_A","HCC"
1404,"chr11",6624764,6624764,0,0,32,"chr11",6622961,6625461,"+","ILK","ENSG00000166333","Mes","Patient1_A","HCC"
1405,"chr11",6624765,6624765,0,0,12,"chr11",6622961,6625461,"+","ILK","ENSG00000166333","Mes","Patient1_A","HCC"
1406,"chr11",6624765,6624765,0,0,51,"chr11",6622961,6625461,"+","ILK","ENSG00000166333","Mes","Patient1_A","HCC"
1407,"chr11",6624776,6624776,0,0,32,"chr11",6622961,6625461,"+","ILK","ENSG00000166333","Mes","Patient1_A","HCC"
1408,"chr11",6624776,6624776,0,0,8,"chr11",6622961,6625461,"+","ILK","ENSG00000166333","Mes","Patient1_A","HCC"
1409,"chr11",6624777,6624777,0,0,11,"chr11",6622961,6625461,"+","ILK","ENSG00000166333","Mes","Patient1_A","HCC"
1410,"chr11",6624777,6624777,0,0,52,"chr11",6622961,6625461,"+","ILK","ENSG00000166333","Mes","Patient1_A","HCC"
1411,"chr11",6624785,6624785,0,0,39,"chr11",6622961,6625461,"+","ILK","ENSG00000166333","Mes","Patient1_A","HCC"
1412,"chr11",6624785,6624785,0,0,9,"chr11",6622961,6625461,"+","ILK","ENSG00000166333","Mes","Patient1_A","HCC"
1413,"chr11",6624786,6624786,2.08333333333333,1,47,"chr11",6622961,6625461,"+","ILK","ENSG00000166333","Mes","Patient1_A","HCC"
1414,"chr11",6624786,6624786,0,0,12,"chr11",6622961,6625461,"+","ILK","ENSG00000166333","Mes","Patient1_A","HCC"
1415,"chr11",6624800,6624800,2.38095238095238,1,41,"chr11",6622961,6625461,"+","ILK","ENSG00000166333","Mes","Patient1_A","HCC"
1416,"chr11",6624800,6624800,0,0,9,"chr11",6622961,6625461,"+","ILK","ENSG00000166333","Mes","Patient1_A","HCC"
1417,"chr11",6624801,6624801,0,0,54,"chr11",6622961,6625461,"+","ILK","ENSG00000166333","Mes","Patient1_A","HCC"
1418,"chr11",6624801,6624801,0,0,13,"chr11",6622961,6625461,"+","ILK","ENSG00000166333","Mes","Patient1_A","HCC"
1419,"chr11",6624805,6624805,0,0,44,"chr11",6622961,6625461,"+","ILK","ENSG00000166333","Mes","Patient1_A","HCC"
1420,"chr11",6624805,6624805,11.1111111111111,1,8,"chr11",6622961,6625461,"+","ILK","ENSG00000166333","Mes","Patient1_A","HCC"
1421,"chr11",6624806,6624806,0,0,56,"chr11",6622961,6625461,"+","ILK","ENSG00000166333","Mes","Patient1_A","HCC"
1422,"chr11",6624806,6624806,0,0,13,"chr11",6622961,6625461,"+","ILK","ENSG00000166333","Mes","Patient1_A","HCC"
1423,"chr11",6624824,6624824,0,0,45,"chr11",6622961,6625461,"+","ILK","ENSG00000166333","Mes","Patient1_A","HCC"
1424,"chr11",6624824,6624824,0,0,10,"chr11",6622961,6625461,"+","ILK","ENSG00000166333","Mes","Patient1_A","HCC"
1425,"chr11",6624825,6624825,0,0,12,"chr11",6622961,6625461,"+","ILK","ENSG00000166333","Mes","Patient1_A","HCC"
1426,"chr11",6624825,6624825,0,0,51,"chr11",6622961,6625461,"+","ILK","ENSG00000166333","Mes","Patient1_A","HCC"
1427,"chr11",6624829,6624829,0,0,10,"chr11",6622961,6625461,"+","ILK","ENSG00000166333","Mes","Patient1_A","HCC"
1428,"chr11",6624829,6624829,0,0,46,"chr11",6622961,6625461,"+","ILK","ENSG00000166333","Mes","Patient1_A","HCC"
1429,"chr11",6624830,6624830,0,0,11,"chr11",6622961,6625461,"+","ILK","ENSG00000166333","Mes","Patient1_A","HCC"
1430,"chr11",6624830,6624830,0,0,48,"chr11",6622961,6625461,"+","ILK","ENSG00000166333","Mes","Patient1_A","HCC"
1431,"chr11",6624841,6624841,0,0,10,"chr11",6622961,6625461,"+","ILK","ENSG00000166333","Mes","Patient1_A","HCC"
1432,"chr11",6624841,6624841,0,0,45,"chr11",6622961,6625461,"+","ILK","ENSG00000166333","Mes","Patient1_A","HCC"
1433,"chr11",6624842,6624842,0,0,44,"chr11",6622961,6625461,"+","ILK","ENSG00000166333","Mes","Patient1_A","HCC"
1434,"chr11",6624842,6624842,0,0,11,"chr11",6622961,6625461,"+","ILK","ENSG00000166333","Mes","Patient1_A","HCC"
1435,"chr11",6624865,6624865,0,0,39,"chr11",6622961,6625461,"+","ILK","ENSG00000166333","Mes","Patient1_A","HCC"
1436,"chr11",6624865,6624865,10,1,9,"chr11",6622961,6625461,"+","ILK","ENSG00000166333","Mes","Patient1_A","HCC"
1437,"chr11",6624866,6624866,0,0,7,"chr11",6622961,6625461,"+","ILK","ENSG00000166333","Mes","Patient1_A","HCC"
1438,"chr11",6624866,6624866,0,0,37,"chr11",6622961,6625461,"+","ILK","ENSG00000166333","Mes","Patient1_A","HCC"
1439,"chr11",6624869,6624869,0,0,38,"chr11",6622961,6625461,"+","ILK","ENSG00000166333","Mes","Patient1_A","HCC"
1440,"chr11",6624869,6624869,10,1,9,"chr11",6622961,6625461,"+","ILK","ENSG00000166333","Mes","Patient1_A","HCC"
1441,"chr11",6624870,6624870,0,0,7,"chr11",6622961,6625461,"+","ILK","ENSG00000166333","Mes","Patient1_A","HCC"
1442,"chr11",6624870,6624870,0,0,35,"chr11",6622961,6625461,"+","ILK","ENSG00000166333","Mes","Patient1_A","HCC"
1443,"chr11",6624872,6624872,0,0,38,"chr11",6622961,6625461,"+","ILK","ENSG00000166333","Mes","Patient1_A","HCC"
1444,"chr11",6624872,6624872,0,0,10,"chr11",6622961,6625461,"+","ILK","ENSG00000166333","Mes","Patient1_A","HCC"
1445,"chr11",6624873,6624873,0,0,33,"chr11",6622961,6625461,"+","ILK","ENSG00000166333","Mes","Patient1_A","HCC"
1446,"chr11",6624873,6624873,0,0,7,"chr11",6622961,6625461,"+","ILK","ENSG00000166333","Mes","Patient1_A","HCC"
1447,"chr11",6624874,6624874,10,1,9,"chr11",6622961,6625461,"+","ILK","ENSG00000166333","Mes","Patient1_A","HCC"
1448,"chr11",6624874,6624874,0,0,38,"chr11",6622961,6625461,"+","ILK","ENSG00000166333","Mes","Patient1_A","HCC"
1449,"chr11",6624875,6624875,0,0,30,"chr11",6622961,6625461,"+","ILK","ENSG00000166333","Mes","Patient1_A","HCC"
1450,"chr11",6624875,6624875,0,0,7,"chr11",6622961,6625461,"+","ILK","ENSG00000166333","Mes","Patient1_A","HCC"
1451,"chr11",6624877,6624877,0,0,37,"chr11",6622961,6625461,"+","ILK","ENSG00000166333","Mes","Patient1_A","HCC"
1452,"chr11",6624877,6624877,0,0,10,"chr11",6622961,6625461,"+","ILK","ENSG00000166333","Mes","Patient1_A","HCC"
1453,"chr11",6624878,6624878,0,0,7,"chr11",6622961,6625461,"+","ILK","ENSG00000166333","Mes","Patient1_A","HCC"
1454,"chr11",6624878,6624878,0,0,31,"chr11",6622961,6625461,"+","ILK","ENSG00000166333","Mes","Patient1_A","HCC"
1455,"chr11",6624882,6624882,0,0,8,"chr11",6622961,6625461,"+","ILK","ENSG00000166333","Mes","Patient1_A","HCC"
1456,"chr11",6624882,6624882,3.125,1,31,"chr11",6622961,6625461,"+","ILK","ENSG00000166333","Mes","Patient1_A","HCC"
1457,"chr11",6624883,6624883,0,0,6,"chr11",6622961,6625461,"+","ILK","ENSG00000166333","Mes","Patient1_A","HCC"
1458,"chr11",6624883,6624883,0,0,28,"chr11",6622961,6625461,"+","ILK","ENSG00000166333","Mes","Patient1_A","HCC"
1459,"chr11",6624890,6624890,0,0,28,"chr11",6622961,6625461,"+","ILK","ENSG00000166333","Mes","Patient1_A","HCC"
1460,"chr11",6624890,6624890,0,0,5,"chr11",6622961,6625461,"+","ILK","ENSG00000166333","Mes","Patient1_A","HCC"
1461,"chr11",6624891,6624891,0,0,23,"chr11",6622961,6625461,"+","ILK","ENSG00000166333","Mes","Patient1_A","HCC"
1462,"chr11",6624891,6624891,0,0,5,"chr11",6622961,6625461,"+","ILK","ENSG00000166333","Mes","Patient1_A","HCC"
1463,"chr11",6624904,6624904,0,0,5,"chr11",6622961,6625461,"+","ILK","ENSG00000166333","Mes","Patient1_A","HCC"
1464,"chr11",6624904,6624904,0,0,16,"chr11",6622961,6625461,"+","ILK","ENSG00000166333","Mes","Patient1_A","HCC"
1465,"chr11",6624905,6624905,0,0,17,"chr11",6622961,6625461,"+","ILK","ENSG00000166333","Mes","Patient1_A","HCC"
1466,"chr11",6624905,6624905,0,0,3,"chr11",6622961,6625461,"+","ILK","ENSG00000166333","Mes","Patient1_A","HCC"
1467,"chr11",6624906,6624906,0,0,15,"chr11",6622961,6625461,"+","ILK","ENSG00000166333","Mes","Patient1_A","HCC"
1468,"chr11",6624906,6624906,0,0,5,"chr11",6622961,6625461,"+","ILK","ENSG00000166333","Mes","Patient1_A","HCC"
1469,"chr11",6624907,6624907,0,0,14,"chr11",6622961,6625461,"+","ILK","ENSG00000166333","Mes","Patient1_A","HCC"
1470,"chr11",6624907,6624907,0,0,3,"chr11",6622961,6625461,"+","ILK","ENSG00000166333","Mes","Patient1_A","HCC"
1471,"chr11",6624926,6624926,0,0,4,"chr11",6622961,6625461,"+","ILK","ENSG00000166333","Mes","Patient1_A","HCC"
1472,"chr11",6624926,6624926,0,0,13,"chr11",6622961,6625461,"+","ILK","ENSG00000166333","Mes","Patient1_A","HCC"
1473,"chr11",6624927,6624927,0,0,10,"chr11",6622961,6625461,"+","ILK","ENSG00000166333","Mes","Patient1_A","HCC"
1474,"chr11",6624927,6624927,0,0,2,"chr11",6622961,6625461,"+","ILK","ENSG00000166333","Mes","Patient1_A","HCC"
1475,"chr11",6624943,6624943,0,0,5,"chr11",6622961,6625461,"+","ILK","ENSG00000166333","Mes","Patient1_A","HCC"
1476,"chr11",6624943,6624943,0,0,9,"chr11",6622961,6625461,"+","ILK","ENSG00000166333","Mes","Patient1_A","HCC"
1477,"chr11",6624944,6624944,0,0,9,"chr11",6622961,6625461,"+","ILK","ENSG00000166333","Mes","Patient1_A","HCC"
1478,"chr11",6624944,6624944,0,0,2,"chr11",6622961,6625461,"+","ILK","ENSG00000166333","Mes","Patient1_A","HCC"
1479,"chr11",6624951,6624951,0,0,8,"chr11",6622961,6625461,"+","ILK","ENSG00000166333","Mes","Patient1_A","HCC"
1480,"chr11",6624951,6624951,0,0,5,"chr11",6622961,6625461,"+","ILK","ENSG00000166333","Mes","Patient1_A","HCC"
1481,"chr11",6624952,6624952,0,0,9,"chr11",6622961,6625461,"+","ILK","ENSG00000166333","Mes","Patient1_A","HCC"
1482,"chr11",6624952,6624952,0,0,2,"chr11",6622961,6625461,"+","ILK","ENSG00000166333","Mes","Patient1_A","HCC"
1483,"chr11",6624953,6624953,0,0,5,"chr11",6622961,6625461,"+","ILK","ENSG00000166333","Mes","Patient1_A","HCC"
1484,"chr11",6624953,6624953,0,0,6,"chr11",6622961,6625461,"+","ILK","ENSG00000166333","Mes","Patient1_A","HCC"
1485,"chr11",6624954,6624954,0,0,2,"chr11",6622961,6625461,"+","ILK","ENSG00000166333","Mes","Patient1_A","HCC"
1486,"chr11",6624954,6624954,0,0,9,"chr11",6622961,6625461,"+","ILK","ENSG00000166333","Mes","Patient1_A","HCC"
1487,"chr11",6624966,6624966,0,0,4,"chr11",6622961,6625461,"+","ILK","ENSG00000166333","Mes","Patient1_A","HCC"
1488,"chr11",6624966,6624966,0,0,7,"chr11",6622961,6625461,"+","ILK","ENSG00000166333","Mes","Patient1_A","HCC"
1489,"chr11",6624967,6624967,0,0,6,"chr11",6622961,6625461,"+","ILK","ENSG00000166333","Mes","Patient1_A","HCC"
1490,"chr11",6624971,6624971,0,0,6,"chr11",6622961,6625461,"+","ILK","ENSG00000166333","Mes","Patient1_A","HCC"
1491,"chr11",6624971,6624971,0,0,4,"chr11",6622961,6625461,"+","ILK","ENSG00000166333","Mes","Patient1_A","HCC"
1492,"chr11",6624972,6624972,0,0,7,"chr11",6622961,6625461,"+","ILK","ENSG00000166333","Mes","Patient1_A","HCC"
1493,"chr11",6624975,6624975,0,0,6,"chr11",6622961,6625461,"+","ILK","ENSG00000166333","Mes","Patient1_A","HCC"
1494,"chr11",6624975,6624975,0,0,4,"chr11",6622961,6625461,"+","ILK","ENSG00000166333","Mes","Patient1_A","HCC"
1495,"chr11",6624976,6624976,0,0,6,"chr11",6622961,6625461,"+","ILK","ENSG00000166333","Mes","Patient1_A","HCC"
1496,"chr11",6624980,6624980,0,0,4,"chr11",6622961,6625461,"+","ILK","ENSG00000166333","Mes","Patient1_A","HCC"
1497,"chr11",6624980,6624980,0,0,7,"chr11",6622961,6625461,"+","ILK","ENSG00000166333","Mes","Patient1_A","HCC"
1498,"chr11",6624981,6624981,0,0,7,"chr11",6622961,6625461,"+","ILK","ENSG00000166333","Mes","Patient1_A","HCC"
1499,"chr11",6624986,6624986,14.2857142857143,1,6,"chr11",6622961,6625461,"+","ILK","ENSG00000166333","Mes","Patient1_A","HCC"
1500,"chr11",6624986,6624986,0,0,3,"chr11",6622961,6625461,"+","ILK","ENSG00000166333","Mes","Patient1_A","HCC"
1501,"chr11",6624987,6624987,0,0,7,"chr11",6622961,6625461,"+","ILK","ENSG00000166333","Mes","Patient1_A","HCC"
1502,"chr11",6624989,6624989,0,0,3,"chr11",6622961,6625461,"+","ILK","ENSG00000166333","Mes","Patient1_A","HCC"
1503,"chr11",6624989,6624989,0,0,8,"chr11",6622961,6625461,"+","ILK","ENSG00000166333","Mes","Patient1_A","HCC"
1504,"chr11",6624990,6624990,0,0,8,"chr11",6622961,6625461,"+","ILK","ENSG00000166333","Mes","Patient1_A","HCC"
1505,"chr11",6624992,6624992,0,0,4,"chr11",6622961,6625461,"+","ILK","ENSG00000166333","Mes","Patient1_A","HCC"
1506,"chr11",6624992,6624992,0,0,8,"chr11",6622961,6625461,"+","ILK","ENSG00000166333","Mes","Patient1_A","HCC"
1507,"chr11",6624993,6624993,0,0,7,"chr11",6622961,6625461,"+","ILK","ENSG00000166333","Mes","Patient1_A","HCC"
1508,"chr11",6624999,6624999,0,0,11,"chr11",6622961,6625461,"+","ILK","ENSG00000166333","Mes","Patient1_A","HCC"
1509,"chr11",6624999,6624999,0,0,5,"chr11",6622961,6625461,"+","ILK","ENSG00000166333","Mes","Patient1_A","HCC"
1510,"chr11",6625000,6625000,0,0,8,"chr11",6622961,6625461,"+","ILK","ENSG00000166333","Mes","Patient1_A","HCC"
1511,"chr11",6625003,6625003,0,0,11,"chr11",6622961,6625461,"+","ILK","ENSG00000166333","Mes","Patient1_A","HCC"
1512,"chr11",6625003,6625003,0,0,4,"chr11",6622961,6625461,"+","ILK","ENSG00000166333","Mes","Patient1_A","HCC"
1513,"chr11",6625004,6625004,0,0,8,"chr11",6622961,6625461,"+","ILK","ENSG00000166333","Mes","Patient1_A","HCC"
1514,"chr11",6625005,6625005,0,0,4,"chr11",6622961,6625461,"+","ILK","ENSG00000166333","Mes","Patient1_A","HCC"
1515,"chr11",6625005,6625005,0,0,11,"chr11",6622961,6625461,"+","ILK","ENSG00000166333","Mes","Patient1_A","HCC"
1516,"chr11",6625006,6625006,0,0,9,"chr11",6622961,6625461,"+","ILK","ENSG00000166333","Mes","Patient1_A","HCC"
1517,"chr11",6625009,6625009,0,0,12,"chr11",6622961,6625461,"+","ILK","ENSG00000166333","Mes","Patient1_A","HCC"
1518,"chr11",6625009,6625009,0,0,4,"chr11",6622961,6625461,"+","ILK","ENSG00000166333","Mes","Patient1_A","HCC"
1519,"chr11",6625010,6625010,11.1111111111111,1,8,"chr11",6622961,6625461,"+","ILK","ENSG00000166333","Mes","Patient1_A","HCC"
1520,"chr11",6625013,6625013,0,0,15,"chr11",6622961,6625461,"+","ILK","ENSG00000166333","Mes","Patient1_A","HCC"
1521,"chr11",6625013,6625013,0,0,4,"chr11",6622961,6625461,"+","ILK","ENSG00000166333","Mes","Patient1_A","HCC"
1522,"chr11",6625014,6625014,0,0,9,"chr11",6622961,6625461,"+","ILK","ENSG00000166333","Mes","Patient1_A","HCC"
1523,"chr11",6625024,6625024,0,0,17,"chr11",6622961,6625461,"+","ILK","ENSG00000166333","Mes","Patient1_A","HCC"
1524,"chr11",6625024,6625024,0,0,5,"chr11",6622961,6625461,"+","ILK","ENSG00000166333","Mes","Patient1_A","HCC"
1525,"chr11",6625025,6625025,0,0,12,"chr11",6622961,6625461,"+","ILK","ENSG00000166333","Mes","Patient1_A","HCC"
1526,"chr11",6625044,6625044,0,0,19,"chr11",6622961,6625461,"+","ILK","ENSG00000166333","Mes","Patient1_A","HCC"
1527,"chr11",6625044,6625044,0,0,4,"chr11",6622961,6625461,"+","ILK","ENSG00000166333","Mes","Patient1_A","HCC"
1528,"chr11",6625045,6625045,0,0,5,"chr11",6622961,6625461,"+","ILK","ENSG00000166333","Mes","Patient1_A","HCC"
1529,"chr11",6625045,6625045,0,0,13,"chr11",6622961,6625461,"+","ILK","ENSG00000166333","Mes","Patient1_A","HCC"
1530,"chr11",6625051,6625051,0,0,4,"chr11",6622961,6625461,"+","ILK","ENSG00000166333","Mes","Patient1_A","HCC"
1531,"chr11",6625051,6625051,0,0,19,"chr11",6622961,6625461,"+","ILK","ENSG00000166333","Mes","Patient1_A","HCC"
1532,"chr11",6625052,6625052,0,0,6,"chr11",6622961,6625461,"+","ILK","ENSG00000166333","Mes","Patient1_A","HCC"
1533,"chr11",6625052,6625052,7.69230769230769,1,12,"chr11",6622961,6625461,"+","ILK","ENSG00000166333","Mes","Patient1_A","HCC"
1534,"chr11",6625060,6625060,0,0,21,"chr11",6622961,6625461,"+","ILK","ENSG00000166333","Mes","Patient1_A","HCC"
1535,"chr11",6625060,6625060,0,0,5,"chr11",6622961,6625461,"+","ILK","ENSG00000166333","Mes","Patient1_A","HCC"
1536,"chr11",6625061,6625061,0,0,6,"chr11",6622961,6625461,"+","ILK","ENSG00000166333","Mes","Patient1_A","HCC"
1537,"chr11",6625061,6625061,0,0,16,"chr11",6622961,6625461,"+","ILK","ENSG00000166333","Mes","Patient1_A","HCC"
1538,"chr11",6625070,6625070,0,0,6,"chr11",6622961,6625461,"+","ILK","ENSG00000166333","Mes","Patient1_A","HCC"
1539,"chr11",6625070,6625070,0,0,26,"chr11",6622961,6625461,"+","ILK","ENSG00000166333","Mes","Patient1_A","HCC"
1540,"chr11",6625071,6625071,0,0,6,"chr11",6622961,6625461,"+","ILK","ENSG00000166333","Mes","Patient1_A","HCC"
1541,"chr11",6625071,6625071,0,0,19,"chr11",6622961,6625461,"+","ILK","ENSG00000166333","Mes","Patient1_A","HCC"
1542,"chr11",6625072,6625072,0,0,26,"chr11",6622961,6625461,"+","ILK","ENSG00000166333","Mes","Patient1_A","HCC"
1543,"chr11",6625072,6625072,0,0,6,"chr11",6622961,6625461,"+","ILK","ENSG00000166333","Mes","Patient1_A","HCC"
1544,"chr11",6625073,6625073,0,0,19,"chr11",6622961,6625461,"+","ILK","ENSG00000166333","Mes","Patient1_A","HCC"
1545,"chr11",6625073,6625073,0,0,6,"chr11",6622961,6625461,"+","ILK","ENSG00000166333","Mes","Patient1_A","HCC"
1546,"chr11",6625116,6625116,0,0,4,"chr11",6622961,6625461,"+","ILK","ENSG00000166333","Mes","Patient1_A","HCC"
1547,"chr11",6625116,6625116,0,0,20,"chr11",6622961,6625461,"+","ILK","ENSG00000166333","Mes","Patient1_A","HCC"
1548,"chr11",6625117,6625117,0,0,11,"chr11",6622961,6625461,"+","ILK","ENSG00000166333","Mes","Patient1_A","HCC"
1549,"chr11",6625117,6625117,4,1,24,"chr11",6622961,6625461,"+","ILK","ENSG00000166333","Mes","Patient1_A","HCC"
1550,"chr11",6625141,6625141,0,0,20,"chr11",6622961,6625461,"+","ILK","ENSG00000166333","Mes","Patient1_A","HCC"
1551,"chr11",6625141,6625141,0,0,7,"chr11",6622961,6625461,"+","ILK","ENSG00000166333","Mes","Patient1_A","HCC"
1552,"chr11",6625142,6625142,0,0,22,"chr11",6622961,6625461,"+","ILK","ENSG00000166333","Mes","Patient1_A","HCC"
1553,"chr11",6625142,6625142,0,0,15,"chr11",6622961,6625461,"+","ILK","ENSG00000166333","Mes","Patient1_A","HCC"
1554,"chr11",6625163,6625163,14.2857142857143,1,6,"chr11",6622961,6625461,"+","ILK","ENSG00000166333","Mes","Patient1_A","HCC"
1555,"chr11",6625163,6625163,0,0,18,"chr11",6622961,6625461,"+","ILK","ENSG00000166333","Mes","Patient1_A","HCC"
1556,"chr11",6625164,6625164,0,0,13,"chr11",6622961,6625461,"+","ILK","ENSG00000166333","Mes","Patient1_A","HCC"
1557,"chr11",6625164,6625164,0,0,26,"chr11",6622961,6625461,"+","ILK","ENSG00000166333","Mes","Patient1_A","HCC"
1558,"chr11",6625199,6625199,0,0,22,"chr11",6622961,6625461,"+","ILK","ENSG00000166333","Mes","Patient1_A","HCC"
1559,"chr11",6625199,6625199,33.3333333333333,1,2,"chr11",6622961,6625461,"+","ILK","ENSG00000166333","Mes","Patient1_A","HCC"
1560,"chr11",6625200,6625200,0,0,14,"chr11",6622961,6625461,"+","ILK","ENSG00000166333","Mes","Patient1_A","HCC"
1561,"chr11",6625200,6625200,0,0,42,"chr11",6622961,6625461,"+","ILK","ENSG00000166333","Mes","Patient1_A","HCC"
1562,"chr11",6625201,6625201,0,0,3,"chr11",6622961,6625461,"+","ILK","ENSG00000166333","Mes","Patient1_A","HCC"
1563,"chr11",6625201,6625201,0,0,22,"chr11",6622961,6625461,"+","ILK","ENSG00000166333","Mes","Patient1_A","HCC"
1564,"chr11",6625202,6625202,0,0,14,"chr11",6622961,6625461,"+","ILK","ENSG00000166333","Mes","Patient1_A","HCC"
1565,"chr11",6625202,6625202,2.27272727272727,1,43,"chr11",6622961,6625461,"+","ILK","ENSG00000166333","Mes","Patient1_A","HCC"
1566,"chr11",6625226,6625226,0,0,4,"chr11",6622961,6625461,"+","ILK","ENSG00000166333","Mes","Patient1_A","HCC"
1567,"chr11",6625226,6625226,0,0,16,"chr11",6622961,6625461,"+","ILK","ENSG00000166333","Mes","Patient1_A","HCC"
1568,"chr11",6625227,6625227,0,0,14,"chr11",6622961,6625461,"+","ILK","ENSG00000166333","Mes","Patient1_A","HCC"
1569,"chr11",6625227,6625227,0,0,54,"chr11",6622961,6625461,"+","ILK","ENSG00000166333","Mes","Patient1_A","HCC"
1570,"chr11",6625234,6625234,0,0,4,"chr11",6622961,6625461,"+","ILK","ENSG00000166333","Mes","Patient1_A","HCC"
1571,"chr11",6625234,6625234,0,0,15,"chr11",6622961,6625461,"+","ILK","ENSG00000166333","Mes","Patient1_A","HCC"
1572,"chr11",6625235,6625235,0,0,16,"chr11",6622961,6625461,"+","ILK","ENSG00000166333","Mes","Patient1_A","HCC"
1573,"chr11",6625235,6625235,0,0,56,"chr11",6622961,6625461,"+","ILK","ENSG00000166333","Mes","Patient1_A","HCC"
1574,"chr11",6625256,6625256,5.26315789473684,1,18,"chr11",6622961,6625461,"+","ILK","ENSG00000166333","Mes","Patient1_A","HCC"
1575,"chr11",6625256,6625256,0,0,4,"chr11",6622961,6625461,"+","ILK","ENSG00000166333","Mes","Patient1_A","HCC"
1576,"chr11",6625257,6625257,1.61290322580645,1,61,"chr11",6622961,6625461,"+","ILK","ENSG00000166333","Mes","Patient1_A","HCC"
1577,"chr11",6625257,6625257,0,0,19,"chr11",6622961,6625461,"+","ILK","ENSG00000166333","Mes","Patient1_A","HCC"
1578,"chr11",6625280,6625280,0,0,4,"chr11",6622961,6625461,"+","ILK","ENSG00000166333","Mes","Patient1_A","HCC"
1579,"chr11",6625280,6625280,0,0,19,"chr11",6622961,6625461,"+","ILK","ENSG00000166333","Mes","Patient1_A","HCC"
1580,"chr11",6625281,6625281,0,0,17,"chr11",6622961,6625461,"+","ILK","ENSG00000166333","Mes","Patient1_A","HCC"
1581,"chr11",6625281,6625281,0,0,58,"chr11",6622961,6625461,"+","ILK","ENSG00000166333","Mes","Patient1_A","HCC"
1582,"chr11",6625291,6625291,0,0,19,"chr11",6622961,6625461,"+","ILK","ENSG00000166333","Mes","Patient1_A","HCC"
1583,"chr11",6625291,6625291,0,0,3,"chr11",6622961,6625461,"+","ILK","ENSG00000166333","Mes","Patient1_A","HCC"
1584,"chr11",6625292,6625292,0,0,54,"chr11",6622961,6625461,"+","ILK","ENSG00000166333","Mes","Patient1_A","HCC"
1585,"chr11",6625292,6625292,0,0,16,"chr11",6622961,6625461,"+","ILK","ENSG00000166333","Mes","Patient1_A","HCC"
1586,"chr11",6625293,6625293,0,0,19,"chr11",6622961,6625461,"+","ILK","ENSG00000166333","Mes","Patient1_A","HCC"
1587,"chr11",6625293,6625293,0,0,3,"chr11",6622961,6625461,"+","ILK","ENSG00000166333","Mes","Patient1_A","HCC"
1588,"chr11",6625294,6625294,0,0,16,"chr11",6622961,6625461,"+","ILK","ENSG00000166333","Mes","Patient1_A","HCC"
1589,"chr11",6625294,6625294,0,0,53,"chr11",6622961,6625461,"+","ILK","ENSG00000166333","Mes","Patient1_A","HCC"
1590,"chr11",6625322,6625322,0,0,13,"chr11",6622961,6625461,"+","ILK","ENSG00000166333","Mes","Patient1_A","HCC"
1591,"chr11",6625322,6625322,0,0,2,"chr11",6622961,6625461,"+","ILK","ENSG00000166333","Mes","Patient1_A","HCC"
1592,"chr11",6625323,6625323,0,0,42,"chr11",6622961,6625461,"+","ILK","ENSG00000166333","Mes","Patient1_A","HCC"
1593,"chr11",6625323,6625323,0,0,11,"chr11",6622961,6625461,"+","ILK","ENSG00000166333","Mes","Patient1_A","HCC"
1594,"chr11",6625330,6625330,0,0,13,"chr11",6622961,6625461,"+","ILK","ENSG00000166333","Mes","Patient1_A","HCC"
1595,"chr11",6625330,6625330,0,0,2,"chr11",6622961,6625461,"+","ILK","ENSG00000166333","Mes","Patient1_A","HCC"
1596,"chr11",6625331,6625331,0,0,9,"chr11",6622961,6625461,"+","ILK","ENSG00000166333","Mes","Patient1_A","HCC"
1597,"chr11",6625331,6625331,2.85714285714286,1,34,"chr11",6622961,6625461,"+","ILK","ENSG00000166333","Mes","Patient1_A","HCC"
1598,"chr11",6625357,6625357,0,0,7,"chr11",6622961,6625461,"+","ILK","ENSG00000166333","Mes","Patient1_A","HCC"
1599,"chr11",6625358,6625358,0,0,7,"chr11",6622961,6625461,"+","ILK","ENSG00000166333","Mes","Patient1_A","HCC"
1600,"chr11",6625358,6625358,0,0,18,"chr11",6622961,6625461,"+","ILK","ENSG00000166333","Mes","Patient1_A","HCC"
1601,"chr11",6625363,6625363,0,0,7,"chr11",6622961,6625461,"+","ILK","ENSG00000166333","Mes","Patient1_A","HCC"
1602,"chr11",6625364,6625364,0,0,7,"chr11",6622961,6625461,"+","ILK","ENSG00000166333","Mes","Patient1_A","HCC"
1603,"chr11",6625364,6625364,0,0,15,"chr11",6622961,6625461,"+","ILK","ENSG00000166333","Mes","Patient1_A","HCC"
1604,"chr11",101979774,101979774,100,1,0,"chr11",101979192,101981692,"+","YAP1","ENSG00000137693","Mes","Patient1_A","HCC"
1605,"chr11",101980335,101980335,0,0,1,"chr11",101979192,101981692,"+","YAP1","ENSG00000137693","Mes","Patient1_A","HCC"
1606,"chr11",101980355,101980355,0,0,1,"chr11",101979192,101981692,"+","YAP1","ENSG00000137693","Mes","Patient1_A","HCC"
1607,"chr11",101980380,101980380,0,0,1,"chr11",101979192,101981692,"+","YAP1","ENSG00000137693","Mes","Patient1_A","HCC"
1608,"chr11",101980597,101980597,0,0,1,"chr11",101979192,101981692,"+","YAP1","ENSG00000137693","Mes","Patient1_A","HCC"
1609,"chr11",101980597,101980597,0,0,1,"chr11",101979192,101981692,"+","YAP1","ENSG00000137693","Mes","Patient1_A","HCC"
1610,"chr11",101980598,101980598,0,0,1,"chr11",101979192,101981692,"+","YAP1","ENSG00000137693","Mes","Patient1_A","HCC"
1611,"chr11",101980598,101980598,0,0,4,"chr11",101979192,101981692,"+","YAP1","ENSG00000137693","Mes","Patient1_A","HCC"
1612,"chr11",101980604,101980604,0,0,1,"chr11",101979192,101981692,"+","YAP1","ENSG00000137693","Mes","Patient1_A","HCC"
1613,"chr11",101980604,101980604,0,0,1,"chr11",101979192,101981692,"+","YAP1","ENSG00000137693","Mes","Patient1_A","HCC"
1614,"chr11",101980605,101980605,0,0,1,"chr11",101979192,101981692,"+","YAP1","ENSG00000137693","Mes","Patient1_A","HCC"
1615,"chr11",101980605,101980605,0,0,5,"chr11",101979192,101981692,"+","YAP1","ENSG00000137693","Mes","Patient1_A","HCC"
1616,"chr11",101980633,101980633,0,0,5,"chr11",101979192,101981692,"+","YAP1","ENSG00000137693","Mes","Patient1_A","HCC"
1617,"chr11",101980633,101980633,0,0,1,"chr11",101979192,101981692,"+","YAP1","ENSG00000137693","Mes","Patient1_A","HCC"
1618,"chr11",101980634,101980634,0,0,2,"chr11",101979192,101981692,"+","YAP1","ENSG00000137693","Mes","Patient1_A","HCC"
1619,"chr11",101980634,101980634,0,0,8,"chr11",101979192,101981692,"+","YAP1","ENSG00000137693","Mes","Patient1_A","HCC"
1620,"chr11",101980635,101980635,0,0,5,"chr11",101979192,101981692,"+","YAP1","ENSG00000137693","Mes","Patient1_A","HCC"
1621,"chr11",101980635,101980635,0,0,1,"chr11",101979192,101981692,"+","YAP1","ENSG00000137693","Mes","Patient1_A","HCC"
1622,"chr11",101980636,101980636,0,0,2,"chr11",101979192,101981692,"+","YAP1","ENSG00000137693","Mes","Patient1_A","HCC"
1623,"chr11",101980636,101980636,0,0,8,"chr11",101979192,101981692,"+","YAP1","ENSG00000137693","Mes","Patient1_A","HCC"
1624,"chr11",101980647,101980647,0,0,1,"chr11",101979192,101981692,"+","YAP1","ENSG00000137693","Mes","Patient1_A","HCC"
1625,"chr11",101980647,101980647,0,0,5,"chr11",101979192,101981692,"+","YAP1","ENSG00000137693","Mes","Patient1_A","HCC"
1626,"chr11",101980648,101980648,0,0,8,"chr11",101979192,101981692,"+","YAP1","ENSG00000137693","Mes","Patient1_A","HCC"
1627,"chr11",101980648,101980648,0,0,2,"chr11",101979192,101981692,"+","YAP1","ENSG00000137693","Mes","Patient1_A","HCC"
1628,"chr11",101980655,101980655,0,0,1,"chr11",101979192,101981692,"+","YAP1","ENSG00000137693","Mes","Patient1_A","HCC"
1629,"chr11",101980655,101980655,0,0,6,"chr11",101979192,101981692,"+","YAP1","ENSG00000137693","Mes","Patient1_A","HCC"
1630,"chr11",101980656,101980656,0,0,2,"chr11",101979192,101981692,"+","YAP1","ENSG00000137693","Mes","Patient1_A","HCC"
1631,"chr11",101980656,101980656,0,0,7,"chr11",101979192,101981692,"+","YAP1","ENSG00000137693","Mes","Patient1_A","HCC"
1632,"chr11",101980660,101980660,0,0,1,"chr11",101979192,101981692,"+","YAP1","ENSG00000137693","Mes","Patient1_A","HCC"
1633,"chr11",101980660,101980660,0,0,7,"chr11",101979192,101981692,"+","YAP1","ENSG00000137693","Mes","Patient1_A","HCC"
1634,"chr11",101980661,101980661,0,0,9,"chr11",101979192,101981692,"+","YAP1","ENSG00000137693","Mes","Patient1_A","HCC"
1635,"chr11",101980661,101980661,0,0,2,"chr11",101979192,101981692,"+","YAP1","ENSG00000137693","Mes","Patient1_A","HCC"
1636,"chr11",101980664,101980664,100,1,0,"chr11",101979192,101981692,"+","YAP1","ENSG00000137693","Mes","Patient1_A","HCC"
1637,"chr11",101980664,101980664,0,0,7,"chr11",101979192,101981692,"+","YAP1","ENSG00000137693","Mes","Patient1_A","HCC"
1638,"chr11",101980665,101980665,12.5,1,7,"chr11",101979192,101981692,"+","YAP1","ENSG00000137693","Mes","Patient1_A","HCC"
1639,"chr11",101980665,101980665,0,0,2,"chr11",101979192,101981692,"+","YAP1","ENSG00000137693","Mes","Patient1_A","HCC"
1640,"chr11",101980673,101980673,0,0,2,"chr11",101979192,101981692,"+","YAP1","ENSG00000137693","Mes","Patient1_A","HCC"
1641,"chr11",101980673,101980673,0,0,7,"chr11",101979192,101981692,"+","YAP1","ENSG00000137693","Mes","Patient1_A","HCC"
1642,"chr11",101980674,101980674,0,0,8,"chr11",101979192,101981692,"+","YAP1","ENSG00000137693","Mes","Patient1_A","HCC"
1643,"chr11",101980674,101980674,0,0,2,"chr11",101979192,101981692,"+","YAP1","ENSG00000137693","Mes","Patient1_A","HCC"
1644,"chr11",101980681,101980681,0,0,3,"chr11",101979192,101981692,"+","YAP1","ENSG00000137693","Mes","Patient1_A","HCC"
1645,"chr11",101980681,101980681,0,0,8,"chr11",101979192,101981692,"+","YAP1","ENSG00000137693","Mes","Patient1_A","HCC"
1646,"chr11",101980682,101980682,0,0,9,"chr11",101979192,101981692,"+","YAP1","ENSG00000137693","Mes","Patient1_A","HCC"
1647,"chr11",101980682,101980682,0,0,3,"chr11",101979192,101981692,"+","YAP1","ENSG00000137693","Mes","Patient1_A","HCC"
1648,"chr11",101980683,101980683,0,0,9,"chr11",101979192,101981692,"+","YAP1","ENSG00000137693","Mes","Patient1_A","HCC"
1649,"chr11",101980683,101980683,0,0,3,"chr11",101979192,101981692,"+","YAP1","ENSG00000137693","Mes","Patient1_A","HCC"
1650,"chr11",101980684,101980684,0,0,4,"chr11",101979192,101981692,"+","YAP1","ENSG00000137693","Mes","Patient1_A","HCC"
1651,"chr11",101980684,101980684,0,0,6,"chr11",101979192,101981692,"+","YAP1","ENSG00000137693","Mes","Patient1_A","HCC"
1652,"chr11",101980703,101980703,0,0,7,"chr11",101979192,101981692,"+","YAP1","ENSG00000137693","Mes","Patient1_A","HCC"
1653,"chr11",101980703,101980703,6.66666666666667,1,14,"chr11",101979192,101981692,"+","YAP1","ENSG00000137693","Mes","Patient1_A","HCC"
1654,"chr11",101980704,101980704,0,0,8,"chr11",101979192,101981692,"+","YAP1","ENSG00000137693","Mes","Patient1_A","HCC"
1655,"chr11",101980704,101980704,0,0,16,"chr11",101979192,101981692,"+","YAP1","ENSG00000137693","Mes","Patient1_A","HCC"
1656,"chr11",101980727,101980727,0,0,20,"chr11",101979192,101981692,"+","YAP1","ENSG00000137693","Mes","Patient1_A","HCC"
1657,"chr11",101980727,101980727,0,0,6,"chr11",101979192,101981692,"+","YAP1","ENSG00000137693","Mes","Patient1_A","HCC"
1658,"chr11",101980728,101980728,30,3,7,"chr11",101979192,101981692,"+","YAP1","ENSG00000137693","Mes","Patient1_A","HCC"
1659,"chr11",101980728,101980728,0,0,23,"chr11",101979192,101981692,"+","YAP1","ENSG00000137693","Mes","Patient1_A","HCC"
1660,"chr11",101980742,101980742,0,0,8,"chr11",101979192,101981692,"+","YAP1","ENSG00000137693","Mes","Patient1_A","HCC"
1661,"chr11",101980742,101980742,3.84615384615385,1,25,"chr11",101979192,101981692,"+","YAP1","ENSG00000137693","Mes","Patient1_A","HCC"
1662,"chr11",101980743,101980743,0,0,29,"chr11",101979192,101981692,"+","YAP1","ENSG00000137693","Mes","Patient1_A","HCC"
1663,"chr11",101980743,101980743,0,0,12,"chr11",101979192,101981692,"+","YAP1","ENSG00000137693","Mes","Patient1_A","HCC"
1664,"chr11",101980754,101980754,3.2258064516129,1,30,"chr11",101979192,101981692,"+","YAP1","ENSG00000137693","Mes","Patient1_A","HCC"
1665,"chr11",101980754,101980754,0,0,8,"chr11",101979192,101981692,"+","YAP1","ENSG00000137693","Mes","Patient1_A","HCC"
1666,"chr11",101980755,101980755,0,0,13,"chr11",101979192,101981692,"+","YAP1","ENSG00000137693","Mes","Patient1_A","HCC"
1667,"chr11",101980755,101980755,0,0,34,"chr11",101979192,101981692,"+","YAP1","ENSG00000137693","Mes","Patient1_A","HCC"
1668,"chr11",101980765,101980765,10,1,9,"chr11",101979192,101981692,"+","YAP1","ENSG00000137693","Mes","Patient1_A","HCC"
1669,"chr11",101980765,101980765,2.85714285714286,1,34,"chr11",101979192,101981692,"+","YAP1","ENSG00000137693","Mes","Patient1_A","HCC"
1670,"chr11",101980766,101980766,3.03030303030303,1,32,"chr11",101979192,101981692,"+","YAP1","ENSG00000137693","Mes","Patient1_A","HCC"
1671,"chr11",101980766,101980766,0,0,12,"chr11",101979192,101981692,"+","YAP1","ENSG00000137693","Mes","Patient1_A","HCC"
1672,"chr11",101980774,101980774,2.7027027027027,1,36,"chr11",101979192,101981692,"+","YAP1","ENSG00000137693","Mes","Patient1_A","HCC"
1673,"chr11",101980774,101980774,0,0,11,"chr11",101979192,101981692,"+","YAP1","ENSG00000137693","Mes","Patient1_A","HCC"
1674,"chr11",101980775,101980775,0,0,37,"chr11",101979192,101981692,"+","YAP1","ENSG00000137693","Mes","Patient1_A","HCC"
1675,"chr11",101980775,101980775,0,0,13,"chr11",101979192,101981692,"+","YAP1","ENSG00000137693","Mes","Patient1_A","HCC"
1676,"chr11",101980780,101980780,0,0,13,"chr11",101979192,101981692,"+","YAP1","ENSG00000137693","Mes","Patient1_A","HCC"
1677,"chr11",101980780,101980780,2.56410256410256,1,38,"chr11",101979192,101981692,"+","YAP1","ENSG00000137693","Mes","Patient1_A","HCC"
1678,"chr11",101980781,101980781,0,0,36,"chr11",101979192,101981692,"+","YAP1","ENSG00000137693","Mes","Patient1_A","HCC"
1679,"chr11",101980781,101980781,0,0,13,"chr11",101979192,101981692,"+","YAP1","ENSG00000137693","Mes","Patient1_A","HCC"
1680,"chr11",101980784,101980784,2.4390243902439,1,40,"chr11",101979192,101981692,"+","YAP1","ENSG00000137693","Mes","Patient1_A","HCC"
1681,"chr11",101980784,101980784,0,0,13,"chr11",101979192,101981692,"+","YAP1","ENSG00000137693","Mes","Patient1_A","HCC"
1682,"chr11",101980785,101980785,0,0,25,"chr11",101979192,101981692,"+","YAP1","ENSG00000137693","Mes","Patient1_A","HCC"
1683,"chr11",101980785,101980785,0,0,13,"chr11",101979192,101981692,"+","YAP1","ENSG00000137693","Mes","Patient1_A","HCC"
1684,"chr11",101980786,101980786,0,0,3,"chr11",101979192,101981692,"+","YAP1","ENSG00000137693","Mes","Patient1_A","HCC"
1685,"chr11",101980798,101980798,0,0,12,"chr11",101979192,101981692,"+","YAP1","ENSG00000137693","Mes","Patient1_A","HCC"
1686,"chr11",101980798,101980798,2.38095238095238,1,41,"chr11",101979192,101981692,"+","YAP1","ENSG00000137693","Mes","Patient1_A","HCC"
1687,"chr11",101980799,101980799,0,0,34,"chr11",101979192,101981692,"+","YAP1","ENSG00000137693","Mes","Patient1_A","HCC"
1688,"chr11",101980799,101980799,0,0,11,"chr11",101979192,101981692,"+","YAP1","ENSG00000137693","Mes","Patient1_A","HCC"
1689,"chr11",101980802,101980802,2.32558139534884,1,42,"chr11",101979192,101981692,"+","YAP1","ENSG00000137693","Mes","Patient1_A","HCC"
1690,"chr11",101980802,101980802,0,0,12,"chr11",101979192,101981692,"+","YAP1","ENSG00000137693","Mes","Patient1_A","HCC"
1691,"chr11",101980803,101980803,9.09090909090909,1,10,"chr11",101979192,101981692,"+","YAP1","ENSG00000137693","Mes","Patient1_A","HCC"
1692,"chr11",101980803,101980803,0,0,36,"chr11",101979192,101981692,"+","YAP1","ENSG00000137693","Mes","Patient1_A","HCC"
1693,"chr11",101980807,101980807,4.34782608695652,2,44,"chr11",101979192,101981692,"+","YAP1","ENSG00000137693","Mes","Patient1_A","HCC"
1694,"chr11",101980807,101980807,0,0,12,"chr11",101979192,101981692,"+","YAP1","ENSG00000137693","Mes","Patient1_A","HCC"
1695,"chr11",101980808,101980808,2.63157894736842,1,37,"chr11",101979192,101981692,"+","YAP1","ENSG00000137693","Mes","Patient1_A","HCC"
1696,"chr11",101980808,101980808,0,0,11,"chr11",101979192,101981692,"+","YAP1","ENSG00000137693","Mes","Patient1_A","HCC"
1697,"chr11",101980832,101980832,0,0,10,"chr11",101979192,101981692,"+","YAP1","ENSG00000137693","Mes","Patient1_A","HCC"
1698,"chr11",101980832,101980832,2.12765957446809,1,46,"chr11",101979192,101981692,"+","YAP1","ENSG00000137693","Mes","Patient1_A","HCC"
1699,"chr11",101980833,101980833,0,0,49,"chr11",101979192,101981692,"+","YAP1","ENSG00000137693","Mes","Patient1_A","HCC"
1700,"chr11",101980833,101980833,21.4285714285714,3,11,"chr11",101979192,101981692,"+","YAP1","ENSG00000137693","Mes","Patient1_A","HCC"
1701,"chr11",101980836,101980836,0,0,10,"chr11",101979192,101981692,"+","YAP1","ENSG00000137693","Mes","Patient1_A","HCC"
1702,"chr11",101980836,101980836,4.34782608695652,2,44,"chr11",101979192,101981692,"+","YAP1","ENSG00000137693","Mes","Patient1_A","HCC"
1703,"chr11",101980837,101980837,0,0,14,"chr11",101979192,101981692,"+","YAP1","ENSG00000137693","Mes","Patient1_A","HCC"
1704,"chr11",101980837,101980837,0,0,49,"chr11",101979192,101981692,"+","YAP1","ENSG00000137693","Mes","Patient1_A","HCC"
1705,"chr11",101980838,101980838,0,0,10,"chr11",101979192,101981692,"+","YAP1","ENSG00000137693","Mes","Patient1_A","HCC"
1706,"chr11",101980838,101980838,2.22222222222222,1,44,"chr11",101979192,101981692,"+","YAP1","ENSG00000137693","Mes","Patient1_A","HCC"
1707,"chr11",101980839,101980839,0,0,49,"chr11",101979192,101981692,"+","YAP1","ENSG00000137693","Mes","Patient1_A","HCC"
1708,"chr11",101980839,101980839,0,0,14,"chr11",101979192,101981692,"+","YAP1","ENSG00000137693","Mes","Patient1_A","HCC"
1709,"chr11",101980845,101980845,2.5,1,39,"chr11",101979192,101981692,"+","YAP1","ENSG00000137693","Mes","Patient1_A","HCC"
1710,"chr11",101980845,101980845,0,0,9,"chr11",101979192,101981692,"+","YAP1","ENSG00000137693","Mes","Patient1_A","HCC"
1711,"chr11",101980846,101980846,0,0,49,"chr11",101979192,101981692,"+","YAP1","ENSG00000137693","Mes","Patient1_A","HCC"
1712,"chr11",101980846,101980846,0,0,11,"chr11",101979192,101981692,"+","YAP1","ENSG00000137693","Mes","Patient1_A","HCC"
1713,"chr11",101980861,101980861,0,0,8,"chr11",101979192,101981692,"+","YAP1","ENSG00000137693","Mes","Patient1_A","HCC"
1714,"chr11",101980861,101980861,2.85714285714286,1,34,"chr11",101979192,101981692,"+","YAP1","ENSG00000137693","Mes","Patient1_A","HCC"
1715,"chr11",101980862,101980862,0,0,47,"chr11",101979192,101981692,"+","YAP1","ENSG00000137693","Mes","Patient1_A","HCC"
1716,"chr11",101980862,101980862,0,0,11,"chr11",101979192,101981692,"+","YAP1","ENSG00000137693","Mes","Patient1_A","HCC"
1717,"chr11",101980867,101980867,6.06060606060606,2,31,"chr11",101979192,101981692,"+","YAP1","ENSG00000137693","Mes","Patient1_A","HCC"
1718,"chr11",101980867,101980867,0,0,7,"chr11",101979192,101981692,"+","YAP1","ENSG00000137693","Mes","Patient1_A","HCC"
1719,"chr11",101980868,101980868,0,0,10,"chr11",101979192,101981692,"+","YAP1","ENSG00000137693","Mes","Patient1_A","HCC"
1720,"chr11",101980868,101980868,0,0,45,"chr11",101979192,101981692,"+","YAP1","ENSG00000137693","Mes","Patient1_A","HCC"
1721,"chr11",101980881,101980881,0,0,10,"chr11",101979192,101981692,"+","YAP1","ENSG00000137693","Mes","Patient1_A","HCC"
1722,"chr11",101980881,101980881,6.89655172413793,2,27,"chr11",101979192,101981692,"+","YAP1","ENSG00000137693","Mes","Patient1_A","HCC"
1723,"chr11",101980882,101980882,0,0,39,"chr11",101979192,101981692,"+","YAP1","ENSG00000137693","Mes","Patient1_A","HCC"
1724,"chr11",101980882,101980882,0,0,8,"chr11",101979192,101981692,"+","YAP1","ENSG00000137693","Mes","Patient1_A","HCC"
1725,"chr11",101980887,101980887,3.125,1,31,"chr11",101979192,101981692,"+","YAP1","ENSG00000137693","Mes","Patient1_A","HCC"
1726,"chr11",101980887,101980887,0,0,11,"chr11",101979192,101981692,"+","YAP1","ENSG00000137693","Mes","Patient1_A","HCC"
1727,"chr11",101980888,101980888,0,0,7,"chr11",101979192,101981692,"+","YAP1","ENSG00000137693","Mes","Patient1_A","HCC"
1728,"chr11",101980888,101980888,0,0,37,"chr11",101979192,101981692,"+","YAP1","ENSG00000137693","Mes","Patient1_A","HCC"
1729,"chr11",101980892,101980892,0,0,31,"chr11",101979192,101981692,"+","YAP1","ENSG00000137693","Mes","Patient1_A","HCC"
1730,"chr11",101980892,101980892,0,0,10,"chr11",101979192,101981692,"+","YAP1","ENSG00000137693","Mes","Patient1_A","HCC"
1731,"chr11",101980893,101980893,0,0,7,"chr11",101979192,101981692,"+","YAP1","ENSG00000137693","Mes","Patient1_A","HCC"
1732,"chr11",101980893,101980893,2.85714285714286,1,34,"chr11",101979192,101981692,"+","YAP1","ENSG00000137693","Mes","Patient1_A","HCC"
1733,"chr11",101980894,101980894,0,0,10,"chr11",101979192,101981692,"+","YAP1","ENSG00000137693","Mes","Patient1_A","HCC"
1734,"chr11",101980894,101980894,0,0,29,"chr11",101979192,101981692,"+","YAP1","ENSG00000137693","Mes","Patient1_A","HCC"
1735,"chr11",101980895,101980895,0,0,7,"chr11",101979192,101981692,"+","YAP1","ENSG00000137693","Mes","Patient1_A","HCC"
1736,"chr11",101980895,101980895,0,0,35,"chr11",101979192,101981692,"+","YAP1","ENSG00000137693","Mes","Patient1_A","HCC"
1737,"chr11",101980906,101980906,0,0,32,"chr11",101979192,101981692,"+","YAP1","ENSG00000137693","Mes","Patient1_A","HCC"
1738,"chr11",101980906,101980906,0,0,9,"chr11",101979192,101981692,"+","YAP1","ENSG00000137693","Mes","Patient1_A","HCC"
1739,"chr11",101980907,101980907,0,0,27,"chr11",101979192,101981692,"+","YAP1","ENSG00000137693","Mes","Patient1_A","HCC"
1740,"chr11",101980907,101980907,0,0,8,"chr11",101979192,101981692,"+","YAP1","ENSG00000137693","Mes","Patient1_A","HCC"
1741,"chr11",101980913,101980913,0,0,9,"chr11",101979192,101981692,"+","YAP1","ENSG00000137693","Mes","Patient1_A","HCC"
1742,"chr11",101980913,101980913,0,0,33,"chr11",101979192,101981692,"+","YAP1","ENSG00000137693","Mes","Patient1_A","HCC"
1743,"chr11",101980914,101980914,0,0,6,"chr11",101979192,101981692,"+","YAP1","ENSG00000137693","Mes","Patient1_A","HCC"
1744,"chr11",101980914,101980914,4.16666666666667,1,23,"chr11",101979192,101981692,"+","YAP1","ENSG00000137693","Mes","Patient1_A","HCC"
1745,"chr11",101980918,101980918,0,0,9,"chr11",101979192,101981692,"+","YAP1","ENSG00000137693","Mes","Patient1_A","HCC"
1746,"chr11",101980918,101980918,0,0,33,"chr11",101979192,101981692,"+","YAP1","ENSG00000137693","Mes","Patient1_A","HCC"
1747,"chr11",101980919,101980919,0,0,5,"chr11",101979192,101981692,"+","YAP1","ENSG00000137693","Mes","Patient1_A","HCC"
1748,"chr11",101980919,101980919,0,0,22,"chr11",101979192,101981692,"+","YAP1","ENSG00000137693","Mes","Patient1_A","HCC"
1749,"chr11",101980930,101980930,0,0,9,"chr11",101979192,101981692,"+","YAP1","ENSG00000137693","Mes","Patient1_A","HCC"
1750,"chr11",101980930,101980930,0,0,35,"chr11",101979192,101981692,"+","YAP1","ENSG00000137693","Mes","Patient1_A","HCC"
1751,"chr11",101980931,101980931,0,0,6,"chr11",101979192,101981692,"+","YAP1","ENSG00000137693","Mes","Patient1_A","HCC"
1752,"chr11",101980931,101980931,5.26315789473684,1,18,"chr11",101979192,101981692,"+","YAP1","ENSG00000137693","Mes","Patient1_A","HCC"
1753,"chr11",101980938,101980938,0,0,34,"chr11",101979192,101981692,"+","YAP1","ENSG00000137693","Mes","Patient1_A","HCC"
1754,"chr11",101980938,101980938,0,0,10,"chr11",101979192,101981692,"+","YAP1","ENSG00000137693","Mes","Patient1_A","HCC"
1755,"chr11",101980939,101980939,0,0,5,"chr11",101979192,101981692,"+","YAP1","ENSG00000137693","Mes","Patient1_A","HCC"
1756,"chr11",101980939,101980939,0,0,18,"chr11",101979192,101981692,"+","YAP1","ENSG00000137693","Mes","Patient1_A","HCC"
1757,"chr11",101980940,101980940,0,0,35,"chr11",101979192,101981692,"+","YAP1","ENSG00000137693","Mes","Patient1_A","HCC"
1758,"chr11",101980940,101980940,0,0,10,"chr11",101979192,101981692,"+","YAP1","ENSG00000137693","Mes","Patient1_A","HCC"
1759,"chr11",101980941,101980941,0,0,17,"chr11",101979192,101981692,"+","YAP1","ENSG00000137693","Mes","Patient1_A","HCC"
1760,"chr11",101980941,101980941,0,0,5,"chr11",101979192,101981692,"+","YAP1","ENSG00000137693","Mes","Patient1_A","HCC"
1761,"chr11",101980944,101980944,2.77777777777778,1,35,"chr11",101979192,101981692,"+","YAP1","ENSG00000137693","Mes","Patient1_A","HCC"
1762,"chr11",101980944,101980944,0,0,10,"chr11",101979192,101981692,"+","YAP1","ENSG00000137693","Mes","Patient1_A","HCC"
1763,"chr11",101980945,101980945,0,0,4,"chr11",101979192,101981692,"+","YAP1","ENSG00000137693","Mes","Patient1_A","HCC"
1764,"chr11",101980945,101980945,0,0,15,"chr11",101979192,101981692,"+","YAP1","ENSG00000137693","Mes","Patient1_A","HCC"
1765,"chr11",101980951,101980951,0,0,40,"chr11",101979192,101981692,"+","YAP1","ENSG00000137693","Mes","Patient1_A","HCC"
1766,"chr11",101980951,101980951,0,0,11,"chr11",101979192,101981692,"+","YAP1","ENSG00000137693","Mes","Patient1_A","HCC"
1767,"chr11",101980952,101980952,0,0,15,"chr11",101979192,101981692,"+","YAP1","ENSG00000137693","Mes","Patient1_A","HCC"
1768,"chr11",101980952,101980952,0,0,4,"chr11",101979192,101981692,"+","YAP1","ENSG00000137693","Mes","Patient1_A","HCC"
1769,"chr11",101980956,101980956,0,0,42,"chr11",101979192,101981692,"+","YAP1","ENSG00000137693","Mes","Patient1_A","HCC"
1770,"chr11",101980956,101980956,0,0,13,"chr11",101979192,101981692,"+","YAP1","ENSG00000137693","Mes","Patient1_A","HCC"
1771,"chr11",101980957,101980957,0,0,15,"chr11",101979192,101981692,"+","YAP1","ENSG00000137693","Mes","Patient1_A","HCC"
1772,"chr11",101980957,101980957,0,0,4,"chr11",101979192,101981692,"+","YAP1","ENSG00000137693","Mes","Patient1_A","HCC"
1773,"chr11",101980966,101980966,0,0,14,"chr11",101979192,101981692,"+","YAP1","ENSG00000137693","Mes","Patient1_A","HCC"
1774,"chr11",101980966,101980966,0,0,48,"chr11",101979192,101981692,"+","YAP1","ENSG00000137693","Mes","Patient1_A","HCC"
1775,"chr11",101980967,101980967,0,0,3,"chr11",101979192,101981692,"+","YAP1","ENSG00000137693","Mes","Patient1_A","HCC"
1776,"chr11",101980967,101980967,0,0,11,"chr11",101979192,101981692,"+","YAP1","ENSG00000137693","Mes","Patient1_A","HCC"
1777,"chr11",101980970,101980970,0,0,14,"chr11",101979192,101981692,"+","YAP1","ENSG00000137693","Mes","Patient1_A","HCC"
1778,"chr11",101980970,101980970,0,0,50,"chr11",101979192,101981692,"+","YAP1","ENSG00000137693","Mes","Patient1_A","HCC"
1779,"chr11",101980971,101980971,0,0,2,"chr11",101979192,101981692,"+","YAP1","ENSG00000137693","Mes","Patient1_A","HCC"
1780,"chr11",101980971,101980971,0,0,11,"chr11",101979192,101981692,"+","YAP1","ENSG00000137693","Mes","Patient1_A","HCC"
1781,"chr11",101980977,101980977,2,1,49,"chr11",101979192,101981692,"+","YAP1","ENSG00000137693","Mes","Patient1_A","HCC"
1782,"chr11",101980977,101980977,6.25,1,15,"chr11",101979192,101981692,"+","YAP1","ENSG00000137693","Mes","Patient1_A","HCC"
1783,"chr11",101980978,101980978,0,0,3,"chr11",101979192,101981692,"+","YAP1","ENSG00000137693","Mes","Patient1_A","HCC"
1784,"chr11",101980978,101980978,0,0,9,"chr11",101979192,101981692,"+","YAP1","ENSG00000137693","Mes","Patient1_A","HCC"
1785,"chr11",101980981,101980981,3.84615384615385,2,50,"chr11",101979192,101981692,"+","YAP1","ENSG00000137693","Mes","Patient1_A","HCC"
1786,"chr11",101980981,101980981,0,0,18,"chr11",101979192,101981692,"+","YAP1","ENSG00000137693","Mes","Patient1_A","HCC"
1787,"chr11",101980982,101980982,0,0,3,"chr11",101979192,101981692,"+","YAP1","ENSG00000137693","Mes","Patient1_A","HCC"
1788,"chr11",101980982,101980982,0,0,8,"chr11",101979192,101981692,"+","YAP1","ENSG00000137693","Mes","Patient1_A","HCC"
1789,"chr11",101980985,101980985,5,1,19,"chr11",101979192,101981692,"+","YAP1","ENSG00000137693","Mes","Patient1_A","HCC"
1790,"chr11",101980985,101980985,2.04081632653061,1,48,"chr11",101979192,101981692,"+","YAP1","ENSG00000137693","Mes","Patient1_A","HCC"
1791,"chr11",101980986,101980986,0,0,10,"chr11",101979192,101981692,"+","YAP1","ENSG00000137693","Mes","Patient1_A","HCC"
1792,"chr11",101980986,101980986,0,0,3,"chr11",101979192,101981692,"+","YAP1","ENSG00000137693","Mes","Patient1_A","HCC"
1793,"chr11",101980994,101980994,0,0,52,"chr11",101979192,101981692,"+","YAP1","ENSG00000137693","Mes","Patient1_A","HCC"
1794,"chr11",101980994,101980994,0,0,20,"chr11",101979192,101981692,"+","YAP1","ENSG00000137693","Mes","Patient1_A","HCC"
1795,"chr11",101980995,101980995,0,0,9,"chr11",101979192,101981692,"+","YAP1","ENSG00000137693","Mes","Patient1_A","HCC"
1796,"chr11",101980995,101980995,0,0,3,"chr11",101979192,101981692,"+","YAP1","ENSG00000137693","Mes","Patient1_A","HCC"
1797,"chr11",101980997,101980997,0,0,20,"chr11",101979192,101981692,"+","YAP1","ENSG00000137693","Mes","Patient1_A","HCC"
1798,"chr11",101980997,101980997,1.92307692307692,1,51,"chr11",101979192,101981692,"+","YAP1","ENSG00000137693","Mes","Patient1_A","HCC"
1799,"chr11",101980998,101980998,0,0,9,"chr11",101979192,101981692,"+","YAP1","ENSG00000137693","Mes","Patient1_A","HCC"
1800,"chr11",101980998,101980998,0,0,3,"chr11",101979192,101981692,"+","YAP1","ENSG00000137693","Mes","Patient1_A","HCC"
1801,"chr11",101980999,101980999,0,0,20,"chr11",101979192,101981692,"+","YAP1","ENSG00000137693","Mes","Patient1_A","HCC"
1802,"chr11",101980999,101980999,0,0,52,"chr11",101979192,101981692,"+","YAP1","ENSG00000137693","Mes","Patient1_A","HCC"
1803,"chr11",101981000,101981000,0,0,3,"chr11",101979192,101981692,"+","YAP1","ENSG00000137693","Mes","Patient1_A","HCC"
1804,"chr11",101981000,101981000,0,0,9,"chr11",101979192,101981692,"+","YAP1","ENSG00000137693","Mes","Patient1_A","HCC"
1805,"chr11",101981004,101981004,0,0,53,"chr11",101979192,101981692,"+","YAP1","ENSG00000137693","Mes","Patient1_A","HCC"
1806,"chr11",101981004,101981004,0,0,20,"chr11",101979192,101981692,"+","YAP1","ENSG00000137693","Mes","Patient1_A","HCC"
1807,"chr11",101981005,101981005,0,0,9,"chr11",101979192,101981692,"+","YAP1","ENSG00000137693","Mes","Patient1_A","HCC"
1808,"chr11",101981005,101981005,0,0,3,"chr11",101979192,101981692,"+","YAP1","ENSG00000137693","Mes","Patient1_A","HCC"
1809,"chr11",101981035,101981035,0,0,51,"chr11",101979192,101981692,"+","YAP1","ENSG00000137693","Mes","Patient1_A","HCC"
1810,"chr11",101981035,101981035,0,0,19,"chr11",101979192,101981692,"+","YAP1","ENSG00000137693","Mes","Patient1_A","HCC"
1811,"chr11",101981036,101981036,0,0,2,"chr11",101979192,101981692,"+","YAP1","ENSG00000137693","Mes","Patient1_A","HCC"
1812,"chr11",101981036,101981036,0,0,11,"chr11",101979192,101981692,"+","YAP1","ENSG00000137693","Mes","Patient1_A","HCC"
1813,"chr11",101981050,101981050,0,0,51,"chr11",101979192,101981692,"+","YAP1","ENSG00000137693","Mes","Patient1_A","HCC"
1814,"chr11",101981050,101981050,0,0,17,"chr11",101979192,101981692,"+","YAP1","ENSG00000137693","Mes","Patient1_A","HCC"
1815,"chr11",101981051,101981051,0,0,2,"chr11",101979192,101981692,"+","YAP1","ENSG00000137693","Mes","Patient1_A","HCC"
1816,"chr11",101981051,101981051,0,0,8,"chr11",101979192,101981692,"+","YAP1","ENSG00000137693","Mes","Patient1_A","HCC"
1817,"chr11",101981056,101981056,6.66666666666667,1,14,"chr11",101979192,101981692,"+","YAP1","ENSG00000137693","Mes","Patient1_A","HCC"
1818,"chr11",101981056,101981056,2,1,49,"chr11",101979192,101981692,"+","YAP1","ENSG00000137693","Mes","Patient1_A","HCC"
1819,"chr11",101981057,101981057,0,0,9,"chr11",101979192,101981692,"+","YAP1","ENSG00000137693","Mes","Patient1_A","HCC"
1820,"chr11",101981057,101981057,0,0,2,"chr11",101979192,101981692,"+","YAP1","ENSG00000137693","Mes","Patient1_A","HCC"
1821,"chr11",101981060,101981060,0,0,44,"chr11",101979192,101981692,"+","YAP1","ENSG00000137693","Mes","Patient1_A","HCC"
1822,"chr11",101981060,101981060,0,0,14,"chr11",101979192,101981692,"+","YAP1","ENSG00000137693","Mes","Patient1_A","HCC"
1823,"chr11",101981061,101981061,0,0,2,"chr11",101979192,101981692,"+","YAP1","ENSG00000137693","Mes","Patient1_A","HCC"
1824,"chr11",101981061,101981061,0,0,11,"chr11",101979192,101981692,"+","YAP1","ENSG00000137693","Mes","Patient1_A","HCC"
1825,"chr11",101981065,101981065,0,0,42,"chr11",101979192,101981692,"+","YAP1","ENSG00000137693","Mes","Patient1_A","HCC"
1826,"chr11",101981065,101981065,0,0,15,"chr11",101979192,101981692,"+","YAP1","ENSG00000137693","Mes","Patient1_A","HCC"
1827,"chr11",101981066,101981066,0,0,2,"chr11",101979192,101981692,"+","YAP1","ENSG00000137693","Mes","Patient1_A","HCC"
1828,"chr11",101981066,101981066,0,0,11,"chr11",101979192,101981692,"+","YAP1","ENSG00000137693","Mes","Patient1_A","HCC"
1829,"chr11",101981067,101981067,0,0,42,"chr11",101979192,101981692,"+","YAP1","ENSG00000137693","Mes","Patient1_A","HCC"
1830,"chr11",101981067,101981067,0,0,15,"chr11",101979192,101981692,"+","YAP1","ENSG00000137693","Mes","Patient1_A","HCC"
1831,"chr11",101981068,101981068,0,0,10,"chr11",101979192,101981692,"+","YAP1","ENSG00000137693","Mes","Patient1_A","HCC"
1832,"chr11",101981068,101981068,0,0,2,"chr11",101979192,101981692,"+","YAP1","ENSG00000137693","Mes","Patient1_A","HCC"
1833,"chr11",101981072,101981072,0,0,40,"chr11",101979192,101981692,"+","YAP1","ENSG00000137693","Mes","Patient1_A","HCC"
1834,"chr11",101981072,101981072,0,0,13,"chr11",101979192,101981692,"+","YAP1","ENSG00000137693","Mes","Patient1_A","HCC"
1835,"chr11",101981073,101981073,0,0,2,"chr11",101979192,101981692,"+","YAP1","ENSG00000137693","Mes","Patient1_A","HCC"
1836,"chr11",101981073,101981073,0,0,9,"chr11",101979192,101981692,"+","YAP1","ENSG00000137693","Mes","Patient1_A","HCC"
1837,"chr11",101981076,101981076,0,0,41,"chr11",101979192,101981692,"+","YAP1","ENSG00000137693","Mes","Patient1_A","HCC"
1838,"chr11",101981076,101981076,0,0,13,"chr11",101979192,101981692,"+","YAP1","ENSG00000137693","Mes","Patient1_A","HCC"
1839,"chr11",101981077,101981077,0,0,2,"chr11",101979192,101981692,"+","YAP1","ENSG00000137693","Mes","Patient1_A","HCC"
1840,"chr11",101981077,101981077,0,0,9,"chr11",101979192,101981692,"+","YAP1","ENSG00000137693","Mes","Patient1_A","HCC"
1841,"chr11",101981080,101981080,0,0,13,"chr11",101979192,101981692,"+","YAP1","ENSG00000137693","Mes","Patient1_A","HCC"
1842,"chr11",101981080,101981080,2.63157894736842,1,37,"chr11",101979192,101981692,"+","YAP1","ENSG00000137693","Mes","Patient1_A","HCC"
1843,"chr11",101981081,101981081,0,0,2,"chr11",101979192,101981692,"+","YAP1","ENSG00000137693","Mes","Patient1_A","HCC"
1844,"chr11",101981081,101981081,0,0,9,"chr11",101979192,101981692,"+","YAP1","ENSG00000137693","Mes","Patient1_A","HCC"
1845,"chr11",101981082,101981082,0,0,12,"chr11",101979192,101981692,"+","YAP1","ENSG00000137693","Mes","Patient1_A","HCC"
1846,"chr11",101981082,101981082,0,0,37,"chr11",101979192,101981692,"+","YAP1","ENSG00000137693","Mes","Patient1_A","HCC"
1847,"chr11",101981083,101981083,0,0,2,"chr11",101979192,101981692,"+","YAP1","ENSG00000137693","Mes","Patient1_A","HCC"
1848,"chr11",101981083,101981083,0,0,9,"chr11",101979192,101981692,"+","YAP1","ENSG00000137693","Mes","Patient1_A","HCC"
1849,"chr11",101981086,101981086,0,0,1,"chr11",101979192,101981692,"+","YAP1","ENSG00000137693","Mes","Patient1_A","HCC"
1850,"chr11",101981100,101981100,0,0,7,"chr11",101979192,101981692,"+","YAP1","ENSG00000137693","Mes","Patient1_A","HCC"
1851,"chr11",101981100,101981100,0,0,28,"chr11",101979192,101981692,"+","YAP1","ENSG00000137693","Mes","Patient1_A","HCC"
1852,"chr11",101981101,101981101,0,0,1,"chr11",101979192,101981692,"+","YAP1","ENSG00000137693","Mes","Patient1_A","HCC"
1853,"chr11",101981101,101981101,0,0,8,"chr11",101979192,101981692,"+","YAP1","ENSG00000137693","Mes","Patient1_A","HCC"
1854,"chr11",101981110,101981110,0,0,9,"chr11",101979192,101981692,"+","YAP1","ENSG00000137693","Mes","Patient1_A","HCC"
1855,"chr11",101981110,101981110,0,0,29,"chr11",101979192,101981692,"+","YAP1","ENSG00000137693","Mes","Patient1_A","HCC"
1856,"chr11",101981111,101981111,0,0,1,"chr11",101979192,101981692,"+","YAP1","ENSG00000137693","Mes","Patient1_A","HCC"
1857,"chr11",101981111,101981111,0,0,9,"chr11",101979192,101981692,"+","YAP1","ENSG00000137693","Mes","Patient1_A","HCC"
1858,"chr11",101981116,101981116,0,0,12,"chr11",101979192,101981692,"+","YAP1","ENSG00000137693","Mes","Patient1_A","HCC"
1859,"chr11",101981116,101981116,0,0,34,"chr11",101979192,101981692,"+","YAP1","ENSG00000137693","Mes","Patient1_A","HCC"
1860,"chr11",101981117,101981117,0,0,1,"chr11",101979192,101981692,"+","YAP1","ENSG00000137693","Mes","Patient1_A","HCC"
1861,"chr11",101981117,101981117,0,0,10,"chr11",101979192,101981692,"+","YAP1","ENSG00000137693","Mes","Patient1_A","HCC"
1862,"chr11",101981118,101981118,0,0,36,"chr11",101979192,101981692,"+","YAP1","ENSG00000137693","Mes","Patient1_A","HCC"
1863,"chr11",101981118,101981118,0,0,15,"chr11",101979192,101981692,"+","YAP1","ENSG00000137693","Mes","Patient1_A","HCC"
1864,"chr11",101981119,101981119,0,0,1,"chr11",101979192,101981692,"+","YAP1","ENSG00000137693","Mes","Patient1_A","HCC"
1865,"chr11",101981119,101981119,10,1,9,"chr11",101979192,101981692,"+","YAP1","ENSG00000137693","Mes","Patient1_A","HCC"
1866,"chr11",101981121,101981121,0,0,41,"chr11",101979192,101981692,"+","YAP1","ENSG00000137693","Mes","Patient1_A","HCC"
1867,"chr11",101981121,101981121,0,0,17,"chr11",101979192,101981692,"+","YAP1","ENSG00000137693","Mes","Patient1_A","HCC"
1868,"chr11",101981122,101981122,0,0,10,"chr11",101979192,101981692,"+","YAP1","ENSG00000137693","Mes","Patient1_A","HCC"
1869,"chr11",101981122,101981122,0,0,1,"chr11",101979192,101981692,"+","YAP1","ENSG00000137693","Mes","Patient1_A","HCC"
1870,"chr11",101981124,101981124,0,0,42,"chr11",101979192,101981692,"+","YAP1","ENSG00000137693","Mes","Patient1_A","HCC"
1871,"chr11",101981124,101981124,0,0,18,"chr11",101979192,101981692,"+","YAP1","ENSG00000137693","Mes","Patient1_A","HCC"
1872,"chr11",101981125,101981125,0,0,2,"chr11",101979192,101981692,"+","YAP1","ENSG00000137693","Mes","Patient1_A","HCC"
1873,"chr11",101981125,101981125,0,0,9,"chr11",101979192,101981692,"+","YAP1","ENSG00000137693","Mes","Patient1_A","HCC"
1874,"chr11",101981126,101981126,0,0,18,"chr11",101979192,101981692,"+","YAP1","ENSG00000137693","Mes","Patient1_A","HCC"
1875,"chr11",101981126,101981126,0,0,43,"chr11",101979192,101981692,"+","YAP1","ENSG00000137693","Mes","Patient1_A","HCC"
1876,"chr11",101981127,101981127,0,0,8,"chr11",101979192,101981692,"+","YAP1","ENSG00000137693","Mes","Patient1_A","HCC"
1877,"chr11",101981127,101981127,0,0,2,"chr11",101979192,101981692,"+","YAP1","ENSG00000137693","Mes","Patient1_A","HCC"
1878,"chr11",101981130,101981130,0,0,46,"chr11",101979192,101981692,"+","YAP1","ENSG00000137693","Mes","Patient1_A","HCC"
1879,"chr11",101981130,101981130,0,0,19,"chr11",101979192,101981692,"+","YAP1","ENSG00000137693","Mes","Patient1_A","HCC"
1880,"chr11",101981131,101981131,0,0,8,"chr11",101979192,101981692,"+","YAP1","ENSG00000137693","Mes","Patient1_A","HCC"
1881,"chr11",101981131,101981131,0,0,2,"chr11",101979192,101981692,"+","YAP1","ENSG00000137693","Mes","Patient1_A","HCC"
1882,"chr11",101981134,101981134,5.88235294117647,1,16,"chr11",101979192,101981692,"+","YAP1","ENSG00000137693","Mes","Patient1_A","HCC"
1883,"chr11",101981134,101981134,0,0,48,"chr11",101979192,101981692,"+","YAP1","ENSG00000137693","Mes","Patient1_A","HCC"
1884,"chr11",101981135,101981135,0,0,2,"chr11",101979192,101981692,"+","YAP1","ENSG00000137693","Mes","Patient1_A","HCC"
1885,"chr11",101981135,101981135,0,0,8,"chr11",101979192,101981692,"+","YAP1","ENSG00000137693","Mes","Patient1_A","HCC"
1886,"chr11",101981158,101981158,0,0,19,"chr11",101979192,101981692,"+","YAP1","ENSG00000137693","Mes","Patient1_A","HCC"
1887,"chr11",101981158,101981158,0,0,56,"chr11",101979192,101981692,"+","YAP1","ENSG00000137693","Mes","Patient1_A","HCC"
1888,"chr11",101981159,101981159,0,0,8,"chr11",101979192,101981692,"+","YAP1","ENSG00000137693","Mes","Patient1_A","HCC"
1889,"chr11",101981159,101981159,0,0,2,"chr11",101979192,101981692,"+","YAP1","ENSG00000137693","Mes","Patient1_A","HCC"
1890,"chr11",101981167,101981167,0,0,26,"chr11",101979192,101981692,"+","YAP1","ENSG00000137693","Mes","Patient1_A","HCC"
1891,"chr11",101981167,101981167,3.2258064516129,2,60,"chr11",101979192,101981692,"+","YAP1","ENSG00000137693","Mes","Patient1_A","HCC"
1892,"chr11",101981168,101981168,0,0,2,"chr11",101979192,101981692,"+","YAP1","ENSG00000137693","Mes","Patient1_A","HCC"
1893,"chr11",101981168,101981168,0,0,8,"chr11",101979192,101981692,"+","YAP1","ENSG00000137693","Mes","Patient1_A","HCC"
1894,"chr11",101981184,101981184,0,0,63,"chr11",101979192,101981692,"+","YAP1","ENSG00000137693","Mes","Patient1_A","HCC"
1895,"chr11",101981184,101981184,0,0,26,"chr11",101979192,101981692,"+","YAP1","ENSG00000137693","Mes","Patient1_A","HCC"
1896,"chr11",101981185,101981185,0,0,6,"chr11",101979192,101981692,"+","YAP1","ENSG00000137693","Mes","Patient1_A","HCC"
1897,"chr11",101981185,101981185,0,0,1,"chr11",101979192,101981692,"+","YAP1","ENSG00000137693","Mes","Patient1_A","HCC"
1898,"chr11",101981188,101981188,4,1,24,"chr11",101979192,101981692,"+","YAP1","ENSG00000137693","Mes","Patient1_A","HCC"
1899,"chr11",101981188,101981188,1.53846153846154,1,64,"chr11",101979192,101981692,"+","YAP1","ENSG00000137693","Mes","Patient1_A","HCC"
1900,"chr11",101981189,101981189,0,0,5,"chr11",101979192,101981692,"+","YAP1","ENSG00000137693","Mes","Patient1_A","HCC"
1901,"chr11",101981189,101981189,0,0,1,"chr11",101979192,101981692,"+","YAP1","ENSG00000137693","Mes","Patient1_A","HCC"
1902,"chr11",101981194,101981194,0,0,67,"chr11",101979192,101981692,"+","YAP1","ENSG00000137693","Mes","Patient1_A","HCC"
1903,"chr11",101981194,101981194,0,0,26,"chr11",101979192,101981692,"+","YAP1","ENSG00000137693","Mes","Patient1_A","HCC"
1904,"chr11",101981195,101981195,0,0,5,"chr11",101979192,101981692,"+","YAP1","ENSG00000137693","Mes","Patient1_A","HCC"
1905,"chr11",101981195,101981195,0,0,1,"chr11",101979192,101981692,"+","YAP1","ENSG00000137693","Mes","Patient1_A","HCC"
1906,"chr11",101981197,101981197,0,0,26,"chr11",101979192,101981692,"+","YAP1","ENSG00000137693","Mes","Patient1_A","HCC"
1907,"chr11",101981197,101981197,0,0,67,"chr11",101979192,101981692,"+","YAP1","ENSG00000137693","Mes","Patient1_A","HCC"
1908,"chr11",101981198,101981198,0,0,4,"chr11",101979192,101981692,"+","YAP1","ENSG00000137693","Mes","Patient1_A","HCC"
1909,"chr11",101981198,101981198,0,0,1,"chr11",101979192,101981692,"+","YAP1","ENSG00000137693","Mes","Patient1_A","HCC"
1910,"chr11",101981259,101981259,1.72413793103448,1,57,"chr11",101979192,101981692,"+","YAP1","ENSG00000137693","Mes","Patient1_A","HCC"
1911,"chr11",101981259,101981259,0,0,24,"chr11",101979192,101981692,"+","YAP1","ENSG00000137693","Mes","Patient1_A","HCC"
1912,"chr11",101981272,101981272,0,0,54,"chr11",101979192,101981692,"+","YAP1","ENSG00000137693","Mes","Patient1_A","HCC"
1913,"chr11",101981272,101981272,0,0,23,"chr11",101979192,101981692,"+","YAP1","ENSG00000137693","Mes","Patient1_A","HCC"
1914,"chr11",101981281,101981281,2.94117647058824,1,33,"chr11",101979192,101981692,"+","YAP1","ENSG00000137693","Mes","Patient1_A","HCC"
1915,"chr11",101981281,101981281,7.14285714285714,1,13,"chr11",101979192,101981692,"+","YAP1","ENSG00000137693","Mes","Patient1_A","HCC"
1916,"chr11",101981288,101981288,0,0,5,"chr11",101979192,101981692,"+","YAP1","ENSG00000137693","Mes","Patient1_A","HCC"
1917,"chr11",101981288,101981288,0,0,22,"chr11",101979192,101981692,"+","YAP1","ENSG00000137693","Mes","Patient1_A","HCC"
1918,"chr11",101981321,101981321,0,0,6,"chr11",101979192,101981692,"+","YAP1","ENSG00000137693","Mes","Patient1_A","HCC"
1919,"chr11",101981321,101981321,0,0,2,"chr11",101979192,101981692,"+","YAP1","ENSG00000137693","Mes","Patient1_A","HCC"
1920,"chr11",101981322,101981322,0,0,2,"chr11",101979192,101981692,"+","YAP1","ENSG00000137693","Mes","Patient1_A","HCC"
1921,"chr11",101981324,101981324,0,0,6,"chr11",101979192,101981692,"+","YAP1","ENSG00000137693","Mes","Patient1_A","HCC"
1922,"chr11",101981324,101981324,0,0,2,"chr11",101979192,101981692,"+","YAP1","ENSG00000137693","Mes","Patient1_A","HCC"
1923,"chr11",101981325,101981325,0,0,2,"chr11",101979192,101981692,"+","YAP1","ENSG00000137693","Mes","Patient1_A","HCC"
1924,"chr11",101981332,101981332,0,0,2,"chr11",101979192,101981692,"+","YAP1","ENSG00000137693","Mes","Patient1_A","HCC"
1925,"chr11",101981332,101981332,0,0,4,"chr11",101979192,101981692,"+","YAP1","ENSG00000137693","Mes","Patient1_A","HCC"
1926,"chr11",101981333,101981333,0,0,2,"chr11",101979192,101981692,"+","YAP1","ENSG00000137693","Mes","Patient1_A","HCC"
1927,"chr11",101981341,101981341,0,0,2,"chr11",101979192,101981692,"+","YAP1","ENSG00000137693","Mes","Patient1_A","HCC"
1928,"chr11",101981341,101981341,0,0,1,"chr11",101979192,101981692,"+","YAP1","ENSG00000137693","Mes","Patient1_A","HCC"
1929,"chr11",101981342,101981342,0,0,2,"chr11",101979192,101981692,"+","YAP1","ENSG00000137693","Mes","Patient1_A","HCC"
1930,"chr11",101981353,101981353,0,0,2,"chr11",101979192,101981692,"+","YAP1","ENSG00000137693","Mes","Patient1_A","HCC"
1931,"chr11",101981354,101981354,0,0,2,"chr11",101979192,101981692,"+","YAP1","ENSG00000137693","Mes","Patient1_A","HCC"
1932,"chr11",101981358,101981358,0,0,1,"chr11",101979192,101981692,"+","YAP1","ENSG00000137693","Mes","Patient1_A","HCC"
1933,"chr11",101981359,101981359,0,0,2,"chr11",101979192,101981692,"+","YAP1","ENSG00000137693","Mes","Patient1_A","HCC"
1934,"chr11",101981365,101981365,0,0,2,"chr11",101979192,101981692,"+","YAP1","ENSG00000137693","Mes","Patient1_A","HCC"
1935,"chr11",101981381,101981381,0,0,1,"chr11",101979192,101981692,"+","YAP1","ENSG00000137693","Mes","Patient1_A","HCC"
1936,"chr11",101981382,101981382,0,0,2,"chr11",101979192,101981692,"+","YAP1","ENSG00000137693","Mes","Patient1_A","HCC"
1937,"chr11",101981386,101981386,0,0,1,"chr11",101979192,101981692,"+","YAP1","ENSG00000137693","Mes","Patient1_A","HCC"
1938,"chr11",101981387,101981387,0,0,2,"chr11",101979192,101981692,"+","YAP1","ENSG00000137693","Mes","Patient1_A","HCC"
1939,"chr11",101981393,101981393,0,0,1,"chr11",101979192,101981692,"+","YAP1","ENSG00000137693","Mes","Patient1_A","HCC"
1940,"chr11",101981394,101981394,0,0,2,"chr11",101979192,101981692,"+","YAP1","ENSG00000137693","Mes","Patient1_A","HCC"
1941,"chr11",101981399,101981399,0,0,1,"chr11",101979192,101981692,"+","YAP1","ENSG00000137693","Mes","Patient1_A","HCC"
1942,"chr11",101981400,101981400,0,0,1,"chr11",101979192,101981692,"+","YAP1","ENSG00000137693","Mes","Patient1_A","HCC"
1943,"chr11",101981400,101981400,0,0,2,"chr11",101979192,101981692,"+","YAP1","ENSG00000137693","Mes","Patient1_A","HCC"
1944,"chr11",101981405,101981405,0,0,1,"chr11",101979192,101981692,"+","YAP1","ENSG00000137693","Mes","Patient1_A","HCC"
1945,"chr11",101981406,101981406,0,0,2,"chr11",101979192,101981692,"+","YAP1","ENSG00000137693","Mes","Patient1_A","HCC"
1946,"chr11",101981406,101981406,0,0,1,"chr11",101979192,101981692,"+","YAP1","ENSG00000137693","Mes","Patient1_A","HCC"
1947,"chr11",101981408,101981408,0,0,1,"chr11",101979192,101981692,"+","YAP1","ENSG00000137693","Mes","Patient1_A","HCC"
1948,"chr11",101981409,101981409,0,0,2,"chr11",101979192,101981692,"+","YAP1","ENSG00000137693","Mes","Patient1_A","HCC"
1949,"chr11",101981409,101981409,0,0,1,"chr11",101979192,101981692,"+","YAP1","ENSG00000137693","Mes","Patient1_A","HCC"
1950,"chr11",101981413,101981413,0,0,1,"chr11",101979192,101981692,"+","YAP1","ENSG00000137693","Mes","Patient1_A","HCC"
1951,"chr11",101981413,101981413,0,0,1,"chr11",101979192,101981692,"+","YAP1","ENSG00000137693","Mes","Patient1_A","HCC"
1952,"chr11",101981414,101981414,0,0,1,"chr11",101979192,101981692,"+","YAP1","ENSG00000137693","Mes","Patient1_A","HCC"
1953,"chr11",101981414,101981414,0,0,2,"chr11",101979192,101981692,"+","YAP1","ENSG00000137693","Mes","Patient1_A","HCC"
1954,"chr11",101981422,101981422,0,0,1,"chr11",101979192,101981692,"+","YAP1","ENSG00000137693","Mes","Patient1_A","HCC"
1955,"chr11",101981422,101981422,0,0,1,"chr11",101979192,101981692,"+","YAP1","ENSG00000137693","Mes","Patient1_A","HCC"
1956,"chr11",101981423,101981423,0,0,1,"chr11",101979192,101981692,"+","YAP1","ENSG00000137693","Mes","Patient1_A","HCC"
1957,"chr11",101981423,101981423,0,0,2,"chr11",101979192,101981692,"+","YAP1","ENSG00000137693","Mes","Patient1_A","HCC"
1958,"chr11",101981428,101981428,0,0,1,"chr11",101979192,101981692,"+","YAP1","ENSG00000137693","Mes","Patient1_A","HCC"
1959,"chr11",101981428,101981428,0,0,1,"chr11",101979192,101981692,"+","YAP1","ENSG00000137693","Mes","Patient1_A","HCC"
1960,"chr11",101981429,101981429,0,0,2,"chr11",101979192,101981692,"+","YAP1","ENSG00000137693","Mes","Patient1_A","HCC"
1961,"chr11",101981429,101981429,0,0,1,"chr11",101979192,101981692,"+","YAP1","ENSG00000137693","Mes","Patient1_A","HCC"
1962,"chr11",101981430,101981430,0,0,1,"chr11",101979192,101981692,"+","YAP1","ENSG00000137693","Mes","Patient1_A","HCC"
1963,"chr11",101981430,101981430,0,0,1,"chr11",101979192,101981692,"+","YAP1","ENSG00000137693","Mes","Patient1_A","HCC"
1964,"chr11",101981431,101981431,0,0,2,"chr11",101979192,101981692,"+","YAP1","ENSG00000137693","Mes","Patient1_A","HCC"
1965,"chr11",101981431,101981431,0,0,1,"chr11",101979192,101981692,"+","YAP1","ENSG00000137693","Mes","Patient1_A","HCC"
1966,"chr11",101981433,101981433,0,0,1,"chr11",101979192,101981692,"+","YAP1","ENSG00000137693","Mes","Patient1_A","HCC"
1967,"chr11",101981433,101981433,0,0,1,"chr11",101979192,101981692,"+","YAP1","ENSG00000137693","Mes","Patient1_A","HCC"
1968,"chr11",101981434,101981434,0,0,1,"chr11",101979192,101981692,"+","YAP1","ENSG00000137693","Mes","Patient1_A","HCC"
1969,"chr11",101981434,101981434,0,0,2,"chr11",101979192,101981692,"+","YAP1","ENSG00000137693","Mes","Patient1_A","HCC"
1970,"chr11",101981443,101981443,0,0,1,"chr11",101979192,101981692,"+","YAP1","ENSG00000137693","Mes","Patient1_A","HCC"
1971,"chr11",101981443,101981443,0,0,1,"chr11",101979192,101981692,"+","YAP1","ENSG00000137693","Mes","Patient1_A","HCC"
1972,"chr11",101981444,101981444,0,0,2,"chr11",101979192,101981692,"+","YAP1","ENSG00000137693","Mes","Patient1_A","HCC"
1973,"chr11",101981444,101981444,0,0,1,"chr11",101979192,101981692,"+","YAP1","ENSG00000137693","Mes","Patient1_A","HCC"
1974,"chr11",101981455,101981455,0,0,1,"chr11",101979192,101981692,"+","YAP1","ENSG00000137693","Mes","Patient1_A","HCC"
1975,"chr11",101981456,101981456,0,0,1,"chr11",101979192,101981692,"+","YAP1","ENSG00000137693","Mes","Patient1_A","HCC"
1976,"chr11",101981456,101981456,0,0,1,"chr11",101979192,101981692,"+","YAP1","ENSG00000137693","Mes","Patient1_A","HCC"
1977,"chr11",101981464,101981464,0,0,1,"chr11",101979192,101981692,"+","YAP1","ENSG00000137693","Mes","Patient1_A","HCC"
1978,"chr11",101981465,101981465,0,0,1,"chr11",101979192,101981692,"+","YAP1","ENSG00000137693","Mes","Patient1_A","HCC"
1979,"chr11",101981465,101981465,0,0,1,"chr11",101979192,101981692,"+","YAP1","ENSG00000137693","Mes","Patient1_A","HCC"
1980,"chr11",101981467,101981467,0,0,1,"chr11",101979192,101981692,"+","YAP1","ENSG00000137693","Mes","Patient1_A","HCC"
1981,"chr11",101981468,101981468,0,0,1,"chr11",101979192,101981692,"+","YAP1","ENSG00000137693","Mes","Patient1_A","HCC"
1982,"chr11",101981468,101981468,0,0,1,"chr11",101979192,101981692,"+","YAP1","ENSG00000137693","Mes","Patient1_A","HCC"
1983,"chr11",101981471,101981471,0,0,1,"chr11",101979192,101981692,"+","YAP1","ENSG00000137693","Mes","Patient1_A","HCC"
1984,"chr11",101981472,101981472,0,0,1,"chr11",101979192,101981692,"+","YAP1","ENSG00000137693","Mes","Patient1_A","HCC"
1985,"chr11",101981472,101981472,0,0,1,"chr11",101979192,101981692,"+","YAP1","ENSG00000137693","Mes","Patient1_A","HCC"
1986,"chr11",101981476,101981476,0,0,1,"chr11",101979192,101981692,"+","YAP1","ENSG00000137693","Mes","Patient1_A","HCC"
1987,"chr11",101981477,101981477,0,0,1,"chr11",101979192,101981692,"+","YAP1","ENSG00000137693","Mes","Patient1_A","HCC"
1988,"chr11",101981477,101981477,0,0,1,"chr11",101979192,101981692,"+","YAP1","ENSG00000137693","Mes","Patient1_A","HCC"
1989,"chr11",101981482,101981482,0,0,1,"chr11",101979192,101981692,"+","YAP1","ENSG00000137693","Mes","Patient1_A","HCC"
1990,"chr11",101981483,101981483,0,0,1,"chr11",101979192,101981692,"+","YAP1","ENSG00000137693","Mes","Patient1_A","HCC"
1991,"chr11",101981483,101981483,0,0,1,"chr11",101979192,101981692,"+","YAP1","ENSG00000137693","Mes","Patient1_A","HCC"
1992,"chr11",101981485,101981485,0,0,1,"chr11",101979192,101981692,"+","YAP1","ENSG00000137693","Mes","Patient1_A","HCC"
1993,"chr11",101981486,101981486,0,0,1,"chr11",101979192,101981692,"+","YAP1","ENSG00000137693","Mes","Patient1_A","HCC"
1994,"chr11",101981486,101981486,0,0,1,"chr11",101979192,101981692,"+","YAP1","ENSG00000137693","Mes","Patient1_A","HCC"
1995,"chr11",101981488,101981488,0,0,1,"chr11",101979192,101981692,"+","YAP1","ENSG00000137693","Mes","Patient1_A","HCC"
1996,"chr11",101981489,101981489,100,1,0,"chr11",101979192,101981692,"+","YAP1","ENSG00000137693","Mes","Patient1_A","HCC"
1997,"chr11",101981489,101981489,0,0,1,"chr11",101979192,101981692,"+","YAP1","ENSG00000137693","Mes","Patient1_A","HCC"
1998,"chr11",101981501,101981501,0,0,1,"chr11",101979192,101981692,"+","YAP1","ENSG00000137693","Mes","Patient1_A","HCC"
1999,"chr11",101981502,101981502,0,0,1,"chr11",101979192,101981692,"+","YAP1","ENSG00000137693","Mes","Patient1_A","HCC"
[truncated: 130,279 more rows]
